# Supplementary material for: Trimethyl­sulfonium 1-amino-6-fluoro-2,3,4,5,7,8,9,10,11,12-decaiodo-1-carba-closo-dodeca­borate
Source: Acta Crystallogr Sect E Struct Rep Online. 2012 Feb 10;68(Pt 3):o640. doi: 10.1107/S1600536812004424 (PMC3295433; doi:10.1107/S1600536812004424)
Supplement: Supplementary file 1 [file e-68-0o640-sup1.cif]

##############################################################################
#                                                                            #
# This CIF contains the data in a paper accepted for publication in          #
# Acta Crystallographica Section E. It conforms to the requirements of       #
# Notes for Authors for Acta Crystallographica Section E, and has been       #
# peer reviewed under the auspices of the IUCr Commission on Journals.       #
#                                                                            #
# Full details of the Crystallographic Information File format               #
# are given in the paper "The Crystallographic Information File (CIF):       #
# a New Standard Archive File for Crystallography" by S. R. Hall, F. H.      #
# Allen and I. D. Brown [Acta Cryst. (1991), A47, 655-685].                  #
#                                                                            #
# The current version of the core CIF dictionary is obtainable from          #
# ftp://ftp.iucr.org/pub/cif_core.dic.                                       #
#                                                                            #
# Software is freely available for graphical display of the structure(s)     #
# in this CIF. For information consult the CIF software page                 #
# http://www.iucr.org/resources/cif/software.                                #
#                                                                            #
# This file may be used for bona fide research purposes within the           #
# scientific community so long as proper attribution is given to the journal # 
# article from which it was obtained.                                        #
#                                                                            #
##############################################################################
data_I
_audit_creation_method     SHELXL-97
_chemical_name_systematic
;
Trimethylsulfonium 1-amino-6-fluoro-2,3,4,5,7,8,9,10,11,12-decaiodo-
1-carba-<i>closo</i>-dodecaborate
;
_chemical_name_common     ?
_chemical_formula_moiety     'C3 H9 S +, C H2 B11 F I10 N -'
_chemical_formula_sum     'C4 H11 B11 F I10 N S'
_chemical_formula_weight     1512.11
_chemical_melting_point     ?
_symmetry_cell_setting     monoclinic
_symmetry_space_group_name_H-M     'P 21/n'
_symmetry_space_group_name_Hall     '-P 2yn'
loop_
    _symmetry_equiv_pos_as_xyz
    'x, y, z'
    '-x+1/2, y+1/2, -z+1/2'
    '-x, -y, -z'
    'x-1/2, -y-1/2, z-1/2'
_cell_length_a     10.06720(10)
_cell_length_b     16.7057(2)
_cell_length_c     17.5574(2)
_cell_angle_alpha     90.00
_cell_angle_beta     93.1750(10)
_cell_angle_gamma     90.00
_cell_volume     2948.26(6)
_cell_formula_units_Z     4
_cell_measurement_reflns_used     35017
_cell_measurement_theta_min     2.9922
_cell_measurement_theta_max     34.0145
_cell_measurement_temperature     100.0(10)
_exptl_crystal_description     block
_exptl_crystal_colour     'colourless'
_exptl_crystal_size_max     0.7883
_exptl_crystal_size_mid     0.2756
_exptl_crystal_size_min     0.2016
_exptl_crystal_density_diffrn     3.407
_exptl_crystal_density_meas     ?
_exptl_crystal_density_method     'not measured'
_exptl_crystal_F_000     2608
_exptl_absorpt_coefficient_mu     10.586
_exptl_absorpt_correction_type     analytical
_exptl_absorpt_process_details
;
[CrysAlis PRO (Oxford Diffraction, 2009),
based on expressions derived by Clark & Reid (1995)]
;
_exptl_absorpt_correction_T_min     0.040
_exptl_absorpt_correction_T_max     0.204
_exptl_special_details
;
CrysAlisPro, Oxford Diffraction (2009).
Analytical numeric absorption correction using a multifaceted crystal model
based on expressions derived by Clark & Reid (1995).
;
_diffrn_ambient_temperature     100.0(10)
_diffrn_radiation_type     MoK\a
_diffrn_radiation_wavelength     0.71073
_diffrn_radiation_source     'fine-focus sealed tube'
_diffrn_radiation_monochromator     'Equatorial mounted graphite monochromator'
_diffrn_measurement_device_type     'Oxford Diffraction Xcalibur Eos'
_diffrn_measurement_method     \w
_diffrn_detector_area_resol_mean     16.2711
_diffrn_reflns_number     30584
_diffrn_reflns_av_R_equivalents     0.0290
_diffrn_reflns_av_sigmaI/netI     0.0157
_diffrn_reflns_theta_min     3.17
_diffrn_reflns_theta_max     25.50
_diffrn_reflns_theta_full     25.50
_diffrn_measured_fraction_theta_max     0.998
_diffrn_measured_fraction_theta_full     0.998
_diffrn_reflns_limit_h_min     -12
_diffrn_reflns_limit_h_max     12
_diffrn_reflns_limit_k_min     -20
_diffrn_reflns_limit_k_max     20
_diffrn_reflns_limit_l_min     -21
_diffrn_reflns_limit_l_max     21
_diffrn_standards_number     ?
_diffrn_standards_interval_count     ?
_diffrn_standards_interval_time     ?
_diffrn_standards_decay_%     0
_refine_special_details
;
Refinement of <i>F</i>^2^ against ALL reflections. The weighted <i>R</i>-factor
<i>wR</i> and goodness of fit <i>S</i> are based on <i>F</i>^2^, conventional
<i>R</i>-factors <i>R</i> are based on <i>F</i>, with <i>F</i> set to zero for
negative <i>F</i>^2^. The threshold expression of <i>F</i>^2^ >
\s(<i>F</i>^2^) is used only for calculating <i>R</i>-factors(gt) <i>etc</i>.
and is not relevant to the choice of reflections for refinement.
<i>R</i>-factors based on <i>F</i>^2^ are statistically about twice as large
as those based on <i>F</i>, and <i>R</i>- factors based on ALL data will be
even larger.
;
_reflns_number_total     5482
_reflns_number_gt     5282
_reflns_threshold_expression     I>2sigma(I)
_refine_ls_structure_factor_coef     Fsqd
_refine_ls_matrix_type     full
_refine_ls_R_factor_all     0.0256
_refine_ls_R_factor_gt     0.0241
_refine_ls_wR_factor_gt     0.0518
_refine_ls_wR_factor_ref     0.0522
_refine_ls_goodness_of_fit_ref     1.312
_refine_ls_restrained_S_all     1.312
_refine_ls_number_reflns     5482
_refine_ls_number_parameters     264
_refine_ls_number_restraints     2
_refine_ls_hydrogen_treatment     mixed
_refine_ls_weighting_scheme     calc
_refine_ls_weighting_details
        'calc w=1/[\s^2^(Fo^2^)+(0.0140P)^2^+16.0000P] where P=(Fo^2^+2Fc^2^)/3'
_atom_sites_solution_hydrogens     geom
_atom_sites_solution_primary     direct
_atom_sites_solution_secondary     difmap
_refine_ls_shift/su_max     0.001
_refine_ls_shift/su_mean     0.000
_refine_diff_density_max     1.059
_refine_diff_density_min     -0.613
_refine_ls_extinction_method     'SHELXL97 (Sheldrick, 2008)'
_refine_ls_extinction_coef     0.000548(19)
_refine_ls_extinction_expression
                                  'Fc^*^=kFc[1+0.001xFc^2^\l^3^/sin(2\q)]^-1/4^'
loop_
    _atom_type_symbol
    _atom_type_description
    _atom_type_scat_dispersion_real
    _atom_type_scat_dispersion_imag
    _atom_type_scat_source
    'C' 'C' 0.0033 0.0016
                         'International Tables Vol C Tables 4.2.6.8 and 6.1.1.4'
    'H' 'H' 0.0000 0.0000
                         'International Tables Vol C Tables 4.2.6.8 and 6.1.1.4'
    'B' 'B' 0.0013 0.0007
                         'International Tables Vol C Tables 4.2.6.8 and 6.1.1.4'
    'N' 'N' 0.0061 0.0033
                         'International Tables Vol C Tables 4.2.6.8 and 6.1.1.4'
    'F' 'F' 0.0171 0.0103
                         'International Tables Vol C Tables 4.2.6.8 and 6.1.1.4'
    'I' 'I' -0.4742 1.8119
                         'International Tables Vol C Tables 4.2.6.8 and 6.1.1.4'
    'S' 'S' 0.1246 0.1234
                         'International Tables Vol C Tables 4.2.6.8 and 6.1.1.4'
_computing_data_collection     'CrysAlis PRO (Oxford Diffraction, 2009)'
_computing_cell_refinement     'CrysAlis PRO (Oxford Diffraction, 2009)'
_computing_data_reduction     'CrysAlis PRO (Oxford Diffraction, 2009)'
_computing_structure_solution     'SHELXS97 (Sheldrick, 2008)'
_computing_structure_refinement     'SHELXL97 (Sheldrick, 2008)'
_computing_molecular_graphics     'DIAMOND (Brandenburg, 2011)'
_computing_publication_material     'publCIF (Westrip, 2010)'
loop_
    _atom_site_type_symbol
    _atom_site_label
    _atom_site_fract_x
    _atom_site_fract_y
    _atom_site_fract_z
    _atom_site_U_iso_or_equiv
    _atom_site_adp_type
    _atom_site_calc_flag
    _atom_site_refinement_flags
    _atom_site_occupancy
    _atom_site_symmetry_multiplicity
    _atom_site_disorder_assembly
    _atom_site_disorder_group
    C C1 0.2112(5) 0.3730(3) 0.5075(3) 0.0111(10) Uani d . 1 1 . .
    N N1 0.2183(4) 0.4462(3) 0.4682(2) 0.0107(9) Uani d D 1 1 . .
    H H12 0.292(4) 0.475(4) 0.480(4) 0.034(14) Uiso d D 1 1 . .
    H H11 0.148(5) 0.478(4) 0.475(4) 0.034(14) Uiso d D 1 1 . .
    B B2 0.2708(6) 0.3639(4) 0.6030(3) 0.0105(11) Uani d . 1 1 . .
    I I2 0.34637(3) 0.46793(2) 0.661845(19) 0.01491(9) Uani d . 1 1 . .
    B B3 0.3549(6) 0.3180(4) 0.5266(3) 0.0087(11) Uani d . 1 1 . .
    I I3 0.54383(3) 0.36148(2) 0.494809(19) 0.01425(9) Uani d . 1 1 . .
    B B4 0.2327(6) 0.2837(4) 0.4561(3) 0.0090(11) Uani d . 1 1 . .
    I I4 0.27883(3) 0.28803(2) 0.338027(18) 0.01482(9) Uani d . 1 1 . .
    B B5 0.0752(6) 0.3128(3) 0.4868(3) 0.0088(11) Uani d . 1 1 . .
    I I5 -0.08352(3) 0.35589(2) 0.411424(19) 0.01391(8) Uani d . 1 1 . .
    B B6 0.0985(6) 0.3608(4) 0.5781(3) 0.0094(11) Uani d . 1 1 . .
    F F6 0.0191(3) 0.42395(19) 0.59388(17) 0.0160(7) Uani d . 1 1 . .
    B B7 0.3288(6) 0.2642(4) 0.6136(3) 0.0112(12) Uani d . 1 1 . .
    I I7 0.49137(3) 0.23918(2) 0.694333(18) 0.01296(8) Uani d . 1 1 . .
    B B8 0.3054(6) 0.2145(4) 0.5231(3) 0.0092(11) Uani d . 1 1 . .
    I I8 0.44339(4) 0.12326(2) 0.49050(2) 0.01707(9) Uani d . 1 1 . .
    B B9 0.1296(6) 0.2120(4) 0.4979(3) 0.0105(11) Uani d . 1 1 . .
    I I9 0.03159(4) 0.11836(2) 0.43173(2) 0.02016(9) Uani d . 1 1 . .
    B B10 0.0465(6) 0.2599(4) 0.5729(3) 0.0105(11) Uani d . 1 1 . .
    I I10 -0.15349(3) 0.23210(2) 0.60119(2) 0.01709(9) Uani d . 1 1 . .
    B B11 0.1677(6) 0.2908(4) 0.6452(3) 0.0104(11) Uani d . 1 1 . .
    I I11 0.12763(4) 0.29664(2) 0.763929(19) 0.01921(9) Uani d . 1 1 . .
    B B12 0.1890(6) 0.1985(3) 0.5955(3) 0.0089(11) Uani d . 1 1 . .
    I I12 0.17344(4) 0.08517(2) 0.65238(2) 0.01909(9) Uani d . 1 1 . .
    S S1 0.16683(16) 0.54368(9) 0.20914(9) 0.0228(3) Uani d . 1 1 . .
    C C11 0.2577(8) 0.5579(5) 0.2974(5) 0.044(2) Uani d . 1 1 . .
    H H111 0.2125 0.5962 0.3275 0.066 Uiso calc R 1 1 . .
    H H112 0.3452 0.5773 0.2883 0.066 Uiso calc R 1 1 . .
    H H113 0.2647 0.5079 0.3243 0.066 Uiso calc R 1 1 . .
    C C12 0.2548(8) 0.4642(4) 0.1672(4) 0.0377(18) Uani d . 1 1 . .
    H H121 0.3398 0.4833 0.1528 0.057 Uiso calc R 1 1 . .
    H H122 0.2047 0.4450 0.1228 0.057 Uiso calc R 1 1 . .
    H H123 0.2675 0.4214 0.2034 0.057 Uiso calc R 1 1 . .
    C C13 0.0275(7) 0.4896(4) 0.2388(5) 0.0403(19) Uani d . 1 1 . .
    H H131 0.0574 0.4445 0.2689 0.060 Uiso calc R 1 1 . .
    H H132 -0.0246 0.4712 0.1948 0.060 Uiso calc R 1 1 . .
    H H133 -0.0258 0.5238 0.2687 0.060 Uiso calc R 1 1 . .
loop_
    _atom_site_aniso_label
    _atom_site_aniso_U_11
    _atom_site_aniso_U_22
    _atom_site_aniso_U_33
    _atom_site_aniso_U_12
    _atom_site_aniso_U_13
    _atom_site_aniso_U_23
    C1 0.011(3) 0.011(3) 0.011(2) 0.001(2) 0.001(2) 0.000(2)
    N1 0.009(2) 0.010(2) 0.013(2) 0.0001(17) 0.0016(17) 0.0037(18)
    B2 0.012(3) 0.009(3) 0.011(3) -0.001(2) -0.001(2) 0.000(2)
    I2 0.01739(18) 0.01209(18) 0.01497(17) -0.00177(13) -0.00148(13)
                                                                    -0.00448(13)
    B3 0.007(3) 0.011(3) 0.008(3) 0.001(2) 0.001(2) -0.001(2)
    I3 0.00892(16) 0.01894(19) 0.01509(17) -0.00289(13) 0.00248(13) 0.00286(14)
    B4 0.010(3) 0.012(3) 0.005(2) 0.003(2) -0.002(2) 0.000(2)
    I4 0.01385(17) 0.0234(2) 0.00719(16) 0.00384(14) 0.00041(12) -0.00055(13)
    B5 0.008(3) 0.008(3) 0.011(3) 0.001(2) -0.001(2) 0.000(2)
    I5 0.01020(17) 0.01890(19) 0.01234(16) 0.00449(13) -0.00204(13) 0.00323(13)
    B6 0.006(3) 0.012(3) 0.011(3) 0.001(2) 0.001(2) 0.001(2)
    F6 0.0159(16) 0.0151(16) 0.0170(16) 0.0052(13) 0.0020(12) -0.0007(13)
    B7 0.012(3) 0.010(3) 0.012(3) 0.000(2) -0.003(2) -0.001(2)
    I7 0.01068(17) 0.01716(19) 0.01059(16) 0.00013(13) -0.00340(12) 0.00326(13)
    B8 0.007(3) 0.010(3) 0.011(3) 0.004(2) 0.000(2) 0.001(2)
    I8 0.01617(18) 0.01587(19) 0.01883(18) 0.00825(14) -0.00215(14) -0.00469(14)
    B9 0.008(3) 0.010(3) 0.013(3) 0.003(2) -0.003(2) -0.001(2)
    I9 0.01760(19) 0.01479(19) 0.0273(2) -0.00160(14) -0.00620(15) -0.00826(15)
    B10 0.007(3) 0.015(3) 0.010(3) 0.000(2) 0.000(2) 0.000(2)
    I10 0.00822(17) 0.0216(2) 0.02161(18) -0.00206(14) 0.00219(13) 0.00644(15)
    B11 0.013(3) 0.013(3) 0.006(3) -0.001(2) 0.002(2) 0.002(2)
    I11 0.01868(19) 0.0299(2) 0.00953(16) 0.00059(15) 0.00519(13) 0.00235(15)
    B12 0.008(3) 0.006(3) 0.012(3) 0.002(2) -0.001(2) 0.004(2)
    I12 0.01749(18) 0.01344(19) 0.0260(2) -0.00212(14) -0.00231(15) 0.01093(15)
    S1 0.0301(8) 0.0173(7) 0.0215(7) 0.0052(6) 0.0055(6) 0.0044(6)
    C11 0.034(4) 0.044(5) 0.052(5) -0.004(3) -0.017(4) -0.013(4)
    C12 0.051(5) 0.022(4) 0.044(4) 0.011(3) 0.032(4) 0.003(3)
    C13 0.024(4) 0.030(4) 0.067(5) -0.007(3) 0.011(3) -0.020(4)
_geom_special_details
;
All e.s.d.'s (except the e.s.d. in the dihedral angle between two l.s. planes)
are estimated using the full covariance matrix. The cell e.s.d.'s are taken
into account individually in the estimation of e.s.d.'s in distances, angles
and torsion angles; correlations between e.s.d.'s in cell parameters are only
used when they are defined by crystal symmetry. An approximate (isotropic)
treatment of cell e.s.d.'s is used for estimating e.s.d.'s involving l.s.
planes.
;
loop_
    _geom_bond_atom_site_label_1
    _geom_bond_atom_site_label_2
    _geom_bond_site_symmetry_2
    _geom_bond_distance
    _geom_bond_publ_flag
    C1 N1 . 1.409(7) ?
    C1 B5 . 1.721(8) ?
    C1 B3 . 1.730(7) ?
    C1 B6 . 1.738(7) ?
    C1 B2 . 1.756(8) ?
    C1 B4 . 1.764(8) ?
    N1 H12 . 0.898(10) ?
    N1 H11 . 0.896(10) ?
    B2 B6 . 1.767(8) ?
    B2 B7 . 1.772(8) ?
    B2 B11 . 1.788(8) ?
    B2 B3 . 1.797(8) ?
    B2 I2 . 2.140(6) ?
    B3 B4 . 1.791(8) ?
    B3 B8 . 1.799(8) ?
    B3 B7 . 1.804(8) ?
    B3 I3 . 2.139(6) ?
    B4 B9 . 1.771(8) ?
    B4 B5 . 1.771(8) ?
    B4 B8 . 1.778(8) ?
    B4 I4 . 2.150(5) ?
    B5 B9 . 1.778(8) ?
    B5 B10 . 1.787(8) ?
    B5 B6 . 1.795(8) ?
    B5 I5 . 2.143(6) ?
    B6 F6 . 1.361(7) ?
    B6 B10 . 1.765(8) ?
    B6 B11 . 1.774(8) ?
    B7 B8 . 1.796(8) ?
    B7 B12 . 1.799(8) ?
    B7 B11 . 1.798(8) ?
    B7 I7 . 2.146(6) ?
    B8 B12 . 1.796(8) ?
    B8 B9 . 1.800(8) ?
    B8 I8 . 2.161(6) ?
    B9 B10 . 1.788(8) ?
    B9 B12 . 1.797(8) ?
    B9 I9 . 2.155(6) ?
    B10 B11 . 1.787(8) ?
    B10 B12 . 1.791(8) ?
    B10 I10 . 2.151(6) ?
    B11 B12 . 1.791(8) ?
    B11 I11 . 2.148(6) ?
    B12 I12 . 2.150(6) ?
    S1 C13 . 1.770(7) ?
    S1 C11 . 1.771(7) ?
    S1 C12 . 1.778(6) ?
    C11 H111 . 0.9600 ?
    C11 H112 . 0.9600 ?
    C11 H113 . 0.9600 ?
    C12 H121 . 0.9600 ?
    C12 H122 . 0.9600 ?
    C12 H123 . 0.9600 ?
    C13 H131 . 0.9600 ?
    C13 H132 . 0.9600 ?
    C13 H133 . 0.9600 ?
loop_
    _geom_angle_atom_site_label_1
    _geom_angle_atom_site_label_2
    _geom_angle_atom_site_label_3
    _geom_angle_site_symmetry_1
    _geom_angle_site_symmetry_3
    _geom_angle
    _geom_angle_publ_flag
    N1 C1 B5 . . 117.7(4) ?
    N1 C1 B3 . . 119.5(4) ?
    B5 C1 B3 . . 112.1(4) ?
    N1 C1 B6 . . 120.2(4) ?
    B5 C1 B6 . . 62.5(3) ?
    B3 C1 B6 . . 111.8(4) ?
    N1 C1 B2 . . 121.3(4) ?
    B5 C1 B2 . . 112.1(4) ?
    B3 C1 B2 . . 62.1(3) ?
    B6 C1 B2 . . 60.7(3) ?
    N1 C1 B4 . . 118.3(4) ?
    B5 C1 B4 . . 61.1(3) ?
    B3 C1 B4 . . 61.6(3) ?
    B6 C1 B4 . . 111.7(4) ?
    B2 C1 B4 . . 111.8(4) ?
    C1 N1 H12 . . 114(5) ?
    C1 N1 H11 . . 113(5) ?
    H12 N1 H11 . . 108(7) ?
    C1 B2 B6 . . 59.1(3) ?
    C1 B2 B7 . . 105.9(4) ?
    B6 B2 B7 . . 108.2(4) ?
    C1 B2 B11 . . 106.2(4) ?
    B6 B2 B11 . . 59.9(3) ?
    B7 B2 B11 . . 60.7(3) ?
    C1 B2 B3 . . 58.3(3) ?
    B6 B2 B3 . . 107.4(4) ?
    B7 B2 B3 . . 60.7(3) ?
    B11 B2 B3 . . 109.0(4) ?
    C1 B2 I2 . . 119.0(3) ?
    B6 B2 I2 . . 117.5(4) ?
    B7 B2 I2 . . 127.4(4) ?
    B11 B2 I2 . . 123.6(4) ?
    B3 B2 I2 . . 122.5(4) ?
    C1 B3 B4 . . 60.1(3) ?
    C1 B3 B2 . . 59.7(3) ?
    B4 B3 B2 . . 108.6(4) ?
    C1 B3 B8 . . 106.1(4) ?
    B4 B3 B8 . . 59.4(3) ?
    B2 B3 B8 . . 107.1(4) ?
    C1 B3 B7 . . 105.6(4) ?
    B4 B3 B7 . . 107.4(4) ?
    B2 B3 B7 . . 58.9(3) ?
    B8 B3 B7 . . 59.8(3) ?
    C1 B3 I3 . . 121.0(4) ?
    B4 B3 I3 . . 121.0(3) ?
    B2 B3 I3 . . 120.8(3) ?
    B8 B3 I3 . . 124.5(3) ?
    B7 B3 I3 . . 124.3(3) ?
    C1 B4 B9 . . 105.6(4) ?
    C1 B4 B5 . . 58.3(3) ?
    B9 B4 B5 . . 60.3(3) ?
    C1 B4 B8 . . 105.6(4) ?
    B9 B4 B8 . . 61.0(3) ?
    B5 B4 B8 . . 108.6(4) ?
    C1 B4 B3 . . 58.3(3) ?
    B9 B4 B3 . . 109.0(4) ?
    B5 B4 B3 . . 107.1(4) ?
    B8 B4 B3 . . 60.6(3) ?
    C1 B4 I4 . . 120.3(3) ?
    B9 B4 I4 . . 125.9(4) ?
    B5 B4 I4 . . 122.0(3) ?
    B8 B4 I4 . . 123.9(3) ?
    B3 B4 I4 . . 118.6(3) ?
    C1 B5 B4 . . 60.6(3) ?
    C1 B5 B9 . . 107.1(4) ?
    B4 B5 B9 . . 59.9(3) ?
    C1 B5 B10 . . 105.9(4) ?
    B4 B5 B10 . . 108.2(4) ?
    B9 B5 B10 . . 60.2(3) ?
    C1 B5 B6 . . 59.2(3) ?
    B4 B5 B6 . . 108.7(4) ?
    B9 B5 B6 . . 107.5(4) ?
    B10 B5 B6 . . 59.0(3) ?
    C1 B5 I5 . . 119.4(3) ?
    B4 B5 I5 . . 123.6(3) ?
    B9 B5 I5 . . 126.9(4) ?
    B10 B5 I5 . . 122.6(3) ?
    B6 B5 I5 . . 117.2(3) ?
    F6 B6 C1 . . 117.9(4) ?
    F6 B6 B10 . . 125.1(4) ?
    C1 B6 B10 . . 106.2(4) ?
    F6 B6 B2 . . 120.4(5) ?
    C1 B6 B2 . . 60.1(3) ?
    B10 B6 B2 . . 109.0(4) ?
    F6 B6 B11 . . 126.1(4) ?
    C1 B6 B11 . . 107.6(4) ?
    B10 B6 B11 . . 60.7(3) ?
    B2 B6 B11 . . 60.7(3) ?
    F6 B6 B5 . . 118.6(4) ?
    C1 B6 B5 . . 58.3(3) ?
    B10 B6 B5 . . 60.3(3) ?
    B2 B6 B5 . . 108.2(4) ?
    B11 B6 B5 . . 109.0(4) ?
    B2 B7 B8 . . 108.4(4) ?
    B2 B7 B12 . . 107.7(4) ?
    B8 B7 B12 . . 59.9(3) ?
    B2 B7 B11 . . 60.1(3) ?
    B8 B7 B11 . . 108.1(4) ?
    B12 B7 B11 . . 59.7(3) ?
    B2 B7 B3 . . 60.4(3) ?
    B8 B7 B3 . . 60.0(3) ?
    B12 B7 B3 . . 107.7(4) ?
    B11 B7 B3 . . 108.3(4) ?
    B2 B7 I7 . . 119.1(4) ?
    B8 B7 I7 . . 123.5(4) ?
    B12 B7 I7 . . 124.0(4) ?
    B11 B7 I7 . . 120.8(3) ?
    B3 B7 I7 . . 121.0(4) ?
    B4 B8 B12 . . 107.7(4) ?
    B4 B8 B7 . . 108.3(4) ?
    B12 B8 B7 . . 60.1(3) ?
    B4 B8 B3 . . 60.1(3) ?
    B12 B8 B3 . . 108.0(4) ?
    B7 B8 B3 . . 60.2(3) ?
    B4 B8 B9 . . 59.3(3) ?
    B12 B8 B9 . . 59.9(3) ?
    B7 B8 B9 . . 107.9(4) ?
    B3 B8 B9 . . 107.3(4) ?
    B4 B8 I8 . . 122.0(3) ?
    B12 B8 I8 . . 122.5(3) ?
    B7 B8 I8 . . 120.3(3) ?
    B3 B8 I8 . . 120.4(3) ?
    B9 B8 I8 . . 123.8(4) ?
    B4 B9 B5 . . 59.9(3) ?
    B4 B9 B10 . . 108.2(4) ?
    B5 B9 B10 . . 60.2(3) ?
    B4 B9 B12 . . 108.0(4) ?
    B5 B9 B12 . . 107.9(4) ?
    B10 B9 B12 . . 59.9(3) ?
    B4 B9 B8 . . 59.7(3) ?
    B5 B9 B8 . . 107.3(4) ?
    B10 B9 B8 . . 107.6(4) ?
    B12 B9 B8 . . 59.9(3) ?
    B4 B9 I9 . . 121.9(4) ?
    B5 B9 I9 . . 119.9(3) ?
    B10 B9 I9 . . 120.2(4) ?
    B12 B9 I9 . . 122.8(4) ?
    B8 B9 I9 . . 124.3(4) ?
    B6 B10 B11 . . 59.9(3) ?
    B6 B10 B5 . . 60.7(3) ?
    B11 B10 B5 . . 108.7(4) ?
    B6 B10 B9 . . 108.4(4) ?
    B11 B10 B9 . . 108.8(4) ?
    B5 B10 B9 . . 59.6(3) ?
    B6 B10 B12 . . 107.7(4) ?
    B11 B10 B12 . . 60.1(3) ?
    B5 B10 B12 . . 107.8(4) ?
    B9 B10 B12 . . 60.3(3) ?
    B6 B10 I10 . . 118.2(3) ?
    B11 B10 I10 . . 120.6(3) ?
    B5 B10 I10 . . 120.0(3) ?
    B9 B10 I10 . . 123.8(4) ?
    B12 B10 I10 . . 125.0(4) ?
    B6 B11 B10 . . 59.4(3) ?
    B6 B11 B12 . . 107.3(4) ?
    B10 B11 B12 . . 60.1(3) ?
    B6 B11 B2 . . 59.5(3) ?
    B10 B11 B2 . . 107.0(4) ?
    B12 B11 B2 . . 107.4(4) ?
    B6 B11 B7 . . 106.7(4) ?
    B10 B11 B7 . . 107.6(4) ?
    B12 B11 B7 . . 60.2(3) ?
    B2 B11 B7 . . 59.2(3) ?
    B6 B11 I11 . . 121.8(4) ?
    B10 B11 I11 . . 123.0(3) ?
    B12 B11 I11 . . 123.1(4) ?
    B2 B11 I11 . . 121.0(4) ?
    B7 B11 I11 . . 122.1(3) ?
    B11 B12 B10 . . 59.9(3) ?
    B11 B12 B8 . . 108.5(4) ?
    B10 B12 B8 . . 107.7(4) ?
    B11 B12 B9 . . 108.3(4) ?
    B10 B12 B9 . . 59.8(3) ?
    B8 B12 B9 . . 60.2(3) ?
    B11 B12 B7 . . 60.1(3) ?
    B10 B12 B7 . . 107.4(4) ?
    B8 B12 B7 . . 60.0(3) ?
    B9 B12 B7 . . 107.9(4) ?
    B11 B12 I12 . . 121.2(3) ?
    B10 B12 I12 . . 122.0(3) ?
    B8 B12 I12 . . 121.8(3) ?
    B9 B12 I12 . . 121.6(4) ?
    B7 B12 I12 . . 122.1(3) ?
    C13 S1 C11 . . 101.0(4) ?
    C13 S1 C12 . . 99.3(3) ?
    C11 S1 C12 . . 102.5(4) ?
    S1 C11 H111 . . 109.5 ?
    S1 C11 H112 . . 109.5 ?
    H111 C11 H112 . . 109.5 ?
    S1 C11 H113 . . 109.5 ?
    H111 C11 H113 . . 109.5 ?
    H112 C11 H113 . . 109.5 ?
    S1 C12 H121 . . 109.5 ?
    S1 C12 H122 . . 109.5 ?
    H121 C12 H122 . . 109.5 ?
    S1 C12 H123 . . 109.5 ?
    H121 C12 H123 . . 109.5 ?
    H122 C12 H123 . . 109.5 ?
    S1 C13 H131 . . 109.5 ?
    S1 C13 H132 . . 109.5 ?
    H131 C13 H132 . . 109.5 ?
    S1 C13 H133 . . 109.5 ?
    H131 C13 H133 . . 109.5 ?
    H132 C13 H133 . . 109.5 ?
data_global
_journal_date_recd_electronic     2012-01-26
_journal_date_accepted     2012-02-02
_journal_name_full     'Acta Crystallographica, Section E'
_journal_year     2012
_journal_volume     68
_journal_issue      3
_journal_page_first     o640
_journal_page_last     o640
_journal_paper_category     QO
_journal_paper_doi     10.1107/S1600536812004424
_journal_coeditor_code     RU2027
_publ_contact_author_name     'Maik Finze'
_publ_contact_author_address
;   'Maik Finze'
    Institut f\"ur Anorganische Chemie,
    Julius-Maximilians-Universit\"at W\"urzburg,
    Am Hubland,
    D-97074 W\"urzburg,
    Germany
;
_publ_contact_author_email     'maik.finze@uni-wuerzburg.de'
_publ_contact_author_fax     '049 931 31 84605'
_publ_contact_author_phone     '049 931 31 85857'
_publ_section_title
;\
Trimethylsulfonium 1-amino-6-fluoro-2,3,4,5,7,8,9,10,11,12-decaiodo-\
1-carba-<i>closo</i>-dodecaborate
;
loop_
    _publ_author_name
    _publ_author_address
    'Maik Finze'
;
Institut f\"ur Anorganische Chemie,
Julius-Maximilians-Universit\"at W\"urzburg,
Am Hubland
D-97074 W\"urzburg
Germany
;
    'Guido J. Reiss'
;
Institut f\"ur Anorganische Chemie und Strukturchemie
Lehrstuhl II: Material- und Strukturforschung
Heinrich-Heine-Universit\"at D\"usseldorf
Universit\"atsstrasse 1
D-40225 D\"usseldorf
Germany
;
_publ_section_synopsis     .
