# Supplementary material for: Trimethyl­sulfonium 1-amino-6-fluoro-2,3,4,5,7,8,9,10,11,12-decaiodo-1-carba-closo-dodeca­borate
Source: Acta Crystallogr Sect E Struct Rep Online. 2012 Feb 10;68(Pt 3):o640. doi: 10.1107/S1600536812004424 (PMC3295433; doi:10.1107/S1600536812004424)
Supplement: Supplementary file 2 [file e-68-0o640-Isup2.hkl]

# 
# h,k,l, Fc-squared, Fo-squared, sigma(Fo-squared) and status flag 
# 
data_I
_shelx_title ' EXP_477_100' 
_shelx_refln_list_code          4 
_shelx_F_calc_maximum      943.65 
_exptl_crystal_F_000      2608.00 
_reflns_d_resolution_high  0.8255 
 
loop_ 
 _symmetry_equiv_pos_as_xyz 
 'x, y, z' 
 '-x+1/2, y+1/2, -z+1/2' 
 '-x, -y, -z' 
 'x-1/2, -y-1/2, z-1/2' 
 
_cell_length_a    10.0672 
_cell_length_b    16.7057 
_cell_length_c    17.5574 
_cell_angle_alpha  90.000 
_cell_angle_beta   93.175 
_cell_angle_gamma  90.000 
 
_shelx_F_squared_multiplier     1.000 
 
loop_ 
 _refln_index_h 
 _refln_index_k 
 _refln_index_l 
 _refln_F_squared_calc 
 _refln_F_squared_meas 
 _refln_F_squared_sigma 
 _refln_observed_status 
   2   0   0    52032.45    53679.29    324.73 o 
   4   0   0       14.06      367.87     43.64 o 
   6   0   0    91336.77    89844.93   1676.20 o 
   8   0   0     4319.82     4946.87    178.66 o 
  10   0   0    60972.30    65029.41    716.10 o 
  12   0   0      762.92     1171.15    190.84 o 
   2   1   0     8634.32     9117.36     90.92 o 
   3   1   0    39764.17    40376.07    426.63 o 
   4   1   0    11801.78    12340.92    149.59 o 
   5   1   0    75540.21    75491.03    703.54 o 
   6   1   0     3198.40     3708.47    120.36 o 
   7   1   0    35054.66    35533.96    315.56 o 
   8   1   0    22494.14    22959.85    275.30 o 
   9   1   0    18938.38    19185.17    258.09 o 
  10   1   0    10097.29    10269.94    205.08 o 
  11   1   0     7292.65     8195.08    245.58 o 
  12   1   0    20757.24    22784.89    468.83 o 
   1   2   0     9177.17     9668.80    107.35 o 
   2   2   0    12449.34    13175.93    207.41 o 
   3   2   0   253058.78   254872.14   2029.02 o 
   4   2   0     6654.33     6748.54     98.90 o 
   5   2   0   198904.08   193457.83   1475.34 o 
   6   2   0      119.46      241.41     46.87 o 
   7   2   0   138384.69   139975.77   1020.65 o 
   8   2   0    39189.15    39588.62    363.30 o 
   9   2   0     3307.32     3693.09    124.79 o 
  10   2   0     4921.46     5031.28    156.04 o 
  11   2   0     2742.71     3217.94    156.22 o 
  12   2   0     1393.42     1655.35    161.97 o 
   1   3   0    17494.99    18233.33    226.16 o 
   2   3   0     9602.03    10233.37    137.85 o 
   3   3   0    34204.80    34323.91    316.89 o 
   4   3   0    48326.44    49507.97    354.25 o 
   5   3   0   110409.53   111544.52    980.22 o 
   6   3   0    95327.36    95964.75   1027.41 o 
   7   3   0     2001.19     2549.04    100.41 o 
   8   3   0    40858.91    41730.57    404.46 o 
   9   3   0        1.68      190.67     56.11 o 
  10   3   0    14829.42    15772.20    271.67 o 
  11   3   0    18511.39    19481.38    409.02 o 
  12   3   0     7924.22     8587.38    326.90 o 
   0   4   0     5787.34     6534.06     97.39 o 
   1   4   0   114013.30   114511.98   1094.67 o 
   2   4   0   246054.80   248799.77   1567.11 o 
   3   4   0    16596.93    16390.17    129.98 o 
   4   4   0    16131.18    16228.66    148.88 o 
   5   4   0    29259.11    29657.60    271.08 o 
   6   4   0   138167.30   137528.78   1843.52 o 
   7   4   0       86.89      352.87     61.45 o 
   8   4   0   152299.52   154526.88   1613.27 o 
   9   4   0     1359.98     1416.15     92.64 o 
  10   4   0     5282.82     5870.95    194.36 o 
  11   4   0       42.28      371.37    111.99 o 
   1   5   0    26856.49    27911.52    242.78 o 
   2   5   0    24096.16    24222.57    184.72 o 
   3   5   0    18513.07    18721.98    237.48 o 
   4   5   0    32379.74    32106.74    274.95 o 
   5   5   0     1573.74     1871.87     58.12 o 
   6   5   0     3738.38     4286.81    138.30 o 
   7   5   0    42385.97    42267.21    435.89 o 
   8   5   0   124071.84   125440.02   1255.21 o 
   9   5   0       76.73      424.63     75.22 o 
  10   5   0    32954.07    35026.13    928.64 o 
  11   5   0     5121.09     5663.06    227.95 o 
   0   6   0    70818.54    69622.66    435.67 o 
   1   6   0   407915.59   411775.94   2718.69 o 
   2   6   0     4035.79     4484.86    107.44 o 
   3   6   0   194682.97   190900.41   1166.00 o 
   4   6   0    18967.57    18912.44    195.94 o 
   5   6   0    37179.59    37076.53    318.17 o 
   6   6   0   121441.34   120443.75   1475.51 o 
   7   6   0    32399.67    31996.76    511.76 o 
   8   6   0     3529.53     3764.71    118.65 o 
   9   6   0    41952.78    43462.99    737.85 o 
  10   6   0      254.86      330.56     82.58 o 
  11   6   0     7121.98     7801.95    243.49 o 
   1   7   0     1079.97     1266.35     57.65 o 
   2   7   0     3549.17     3866.72    104.49 o 
   3   7   0   116291.08   115174.17    605.51 o 
   4   7   0    18205.34    17843.38    188.98 o 
   5   7   0      996.93     1179.94     54.73 o 
   6   7   0     3272.82     3886.50    173.76 o 
   7   7   0    57203.82    56965.27    844.72 o 
   8   7   0    10493.35    10378.30    222.08 o 
   9   7   0     3947.06     4095.07    171.96 o 
  10   7   0       83.50      374.79    102.93 o 
  11   7   0     9931.80     9733.90    373.86 o 
   0   8   0   186759.55   180289.06   1095.80 o 
   1   8   0    13403.48    11912.96    169.14 o 
   2   8   0   309218.03   306946.44   1616.51 o 
   3   8   0     8699.67     8656.53    174.02 o 
   4   8   0    58751.63    58958.54    816.30 o 
   5   8   0    25394.82    24968.79    230.85 o 
   6   8   0       32.89      522.48     51.45 o 
   7   8   0    29660.98    29472.08    342.91 o 
   8   8   0    11175.63    11262.86    256.82 o 
   9   8   0       39.49      114.84     83.71 o 
  10   8   0    12976.02    13753.05    423.03 o 
  11   8   0      201.59      324.80    122.93 o 
   1   9   0      641.81     1083.18     71.44 o 
   2   9   0   237878.89   229533.31   1076.85 o 
   3   9   0    18946.84    19185.35    246.05 o 
   4   9   0    27299.34    25756.57    293.72 o 
   5   9   0    11764.32    11723.50    165.38 o 
   6   9   0    51008.00    50287.77    654.18 o 
   7   9   0      884.67      903.30     89.04 o 
   8   9   0    16837.47    16143.40    353.86 o 
   9   9   0        4.10      149.89     82.16 o 
  10   9   0    33584.93    35142.43    810.72 o 
   0  10   0    11172.26    11226.34    204.04 o 
   1  10   0    78735.12    77095.16    741.62 o 
   2  10   0    56335.66    53984.65    414.77 o 
   3  10   0   101396.18    96942.51    638.37 o 
   4  10   0     1904.30     2074.36    103.39 o 
   5  10   0   248044.91   242823.63   1263.11 o 
   6  10   0      129.10      370.29     63.07 o 
   7  10   0    11211.68    10754.63    256.57 o 
   8  10   0     1080.70     1231.60    114.98 o 
   9  10   0      206.10      244.74    101.21 o 
  10  10   0      410.77      748.64    145.47 o 
   1  11   0     1114.08     1612.38     86.02 o 
   2  11   0      192.62      505.58     94.34 o 
   3  11   0     2632.59     2760.48    114.88 o 
   4  11   0    22856.86    22268.59    323.88 o 
   5  11   0      314.89      645.01     85.69 o 
   6  11   0    15013.17    14903.31    272.63 o 
   7  11   0     9732.17     9586.52    249.42 o 
   8  11   0     3692.41     3668.41    186.94 o 
   9  11   0     1159.86     1323.01    200.52 o 
  10  11   0    10445.81    10647.01    383.74 o 
   0  12   0   167042.16   159158.38   1519.64 o 
   1  12   0      456.14      576.55     57.31 o 
   2  12   0     1532.88     1477.32     80.98 o 
   3  12   0    33387.46    30804.94    406.97 o 
   4  12   0        1.36      146.31     61.01 o 
   5  12   0     6761.30     6807.89    238.52 o 
   6  12   0    24398.30    23960.74    443.57 o 
   7  12   0      162.39      288.66     81.95 o 
   8  12   0      904.54      995.28    149.76 o 
   9  12   0      900.09     1317.93    242.82 o 
   1  13   0     3712.84     3603.45    195.89 o 
   2  13   0      377.09      514.37    106.90 o 
   3  13   0    66025.52    64078.12    895.14 o 
   4  13   0     2297.61     2570.48    137.46 o 
   5  13   0     3461.65     3409.72    161.86 o 
   6  13   0     9671.26     9986.58    260.48 o 
   7  13   0     2102.78     2606.79    280.13 o 
   8  13   0    34435.62    33108.69    644.83 o 
   9  13   0    25060.04    24448.08    638.36 o 
   0  14   0    18810.05    19127.39    482.53 o 
   1  14   0       77.31      170.49     95.57 o 
   2  14   0     3121.10     3386.83    154.62 o 
   3  14   0    19660.28    19396.87    350.36 o 
   4  14   0      107.84      414.36    112.96 o 
   5  14   0    16788.75    16088.56    350.02 o 
   6  14   0    42911.67    41776.90    564.49 o 
   7  14   0    22699.73    21845.19    452.74 o 
   8  14   0     4767.52     4572.52    222.68 o 
   1  15   0     6918.84     6706.55    233.18 o 
   2  15   0     2820.19     3434.63    180.43 o 
   3  15   0    91743.70    92890.48   4100.51 o 
   4  15   0     1569.35     1441.78    125.86 o 
   5  15   0    25648.86    26555.95    549.08 o 
   6  15   0      886.99      941.59     98.33 o 
   7  15   0     8228.96     8002.15    290.04 o 
   8  15   0    18990.37    17924.33    440.03 o 
   0  16   0     1464.64     2060.32    234.78 o 
   1  16   0     3647.01     3471.53    210.82 o 
   2  16   0    87584.62    84224.71   1079.64 o 
   3  16   0     5401.40     5811.12    310.85 o 
   4  16   0    33309.63    34468.96    690.53 o 
   5  16   0     2932.43     3151.60    228.44 o 
   6  16   0     3607.35     3913.72    270.71 o 
   7  16   0     6499.60     6607.91    273.24 o 
   1  17   0     2519.50     2541.83    192.56 o 
   2  17   0    10273.47    11237.12    358.88 o 
   3  17   0       79.90        2.38    125.53 o 
   4  17   0     8318.54     8893.52    461.98 o 
   5  17   0    34021.97    34943.98    734.03 o 
   6  17   0      266.14      518.36    120.53 o 
   0  18   0    45013.46    44852.04   1038.55 o 
   1  18   0     1954.75     2085.93    187.01 o 
   2  18   0     1129.20     1010.86    154.58 o 
   3  18   0      831.03     1526.50    279.81 o 
   4  18   0     8817.46     8998.55    407.14 o 
   5  18   0    22777.61    24046.41   1841.27 o 
   1  19   0      790.16      833.84    133.19 o 
   2  19   0     1392.42     1609.94    163.24 o 
   3  19   0    52238.42    54764.16   1399.88 o 
   4  19   0     1183.44     1558.28    288.54 o 
   0  20   0     8027.35     7752.42    471.99 o 
   1  20   0     2694.44     2914.89    220.55 o 
 -11   0   1    32863.63    35049.50    563.18 o 
  -9   0   1      590.44      573.11    102.98 o 
  -7   0   1    17368.22    17096.55    325.75 o 
  -5   0   1   120653.84   117694.28    945.11 o 
  -3   0   1    21686.28    21161.93    251.36 o 
   3   0   1   301556.50   310530.47   1181.34 o 
   5   0   1    44265.52    42389.88    357.78 o 
   7   0   1     6258.32     6154.55    178.25 o 
   9   0   1      190.90      325.72     74.89 o 
  11   0   1    41265.63    43695.86    878.37 o 
 -12   1   1     1375.21     1771.30    163.33 o 
 -11   1   1    75506.55    80265.05    638.03 o 
 -10   1   1    19990.97    20398.91    287.86 o 
  -9   1   1     2214.55     2546.87    106.51 o 
  -8   1   1    12247.27    12266.95    286.91 o 
  -7   1   1     9342.78     9701.78    176.38 o 
  -6   1   1     3048.94     3475.35    254.83 o 
  -5   1   1    38620.30    38739.56    343.51 o 
  -4   1   1    41998.46    41288.40    439.86 o 
  -3   1   1   147910.33   151848.56    823.08 o 
  -2   1   1    47281.81    48531.91    465.79 o 
   2   1   1     5804.35     6618.55    104.18 o 
   3   1   1   488090.38   476074.41   4737.44 o 
   4   1   1   105071.48   101943.30    886.79 o 
   5   1   1    12757.43    13229.69    157.69 o 
   6   1   1    17459.27    18005.61    304.60 o 
   7   1   1     4489.53     4897.52    121.91 o 
   8   1   1    42722.23    42641.69    476.20 o 
   9   1   1      292.81      667.05     66.46 o 
  10   1   1     9062.25     9464.35    207.53 o 
  11   1   1     6427.75     7136.10    258.02 o 
  12   1   1       26.99      451.99    121.78 o 
 -12   2   1        1.61       98.96    112.80 o 
 -11   2   1    18150.61    19981.61    324.16 o 
 -10   2   1     9698.79    10552.92    218.95 o 
  -9   2   1    13018.42    14014.04    235.02 o 
  -8   2   1      936.96     1328.25    110.10 o 
  -7   2   1      975.63     1516.80    117.36 o 
  -6   2   1     6053.13     6334.32    107.09 o 
  -5   2   1     2085.24     2777.30    110.56 o 
  -4   2   1    59048.38    60469.68    505.18 o 
  -3   2   1      382.66      726.14     45.14 o 
  -2   2   1    31250.55    32402.26    353.06 o 
  -1   2   1    19614.33    20422.83    189.51 o 
   1   2   1    41807.49    43422.96    243.47 o 
   2   2   1     3929.35     4713.25    175.39 o 
   3   2   1   155531.67   156641.75   1695.54 o 
   4   2   1    18490.53    18757.89    121.62 o 
   5   2   1    73467.81    72588.20    637.59 o 
   6   2   1    29691.85    29835.56    296.33 o 
   7   2   1    38889.52    39589.44    371.75 o 
   8   2   1    42916.47    43538.49    461.01 o 
   9   2   1    26677.68    26894.87    304.61 o 
  10   2   1     3039.07     3395.17    154.39 o 
  11   2   1    23830.45    26051.51    480.05 o 
  12   2   1    39335.11    42134.75    781.85 o 
 -12   3   1     2342.58     2684.82    191.84 o 
 -11   3   1   102292.30   109800.21    809.56 o 
 -10   3   1    22543.48    22979.85    342.92 o 
  -9   3   1    12329.49    12432.11    237.84 o 
  -8   3   1       47.21      378.90     86.67 o 
  -7   3   1    20803.49    20637.45    261.71 o 
  -6   3   1    74896.20    73779.91    553.39 o 
  -5   3   1   124815.30   122886.95   1206.15 o 
  -4   3   1     1116.55     1398.59     64.85 o 
  -3   3   1    16307.80    17208.85    222.57 o 
  -2   3   1   182222.31   178490.34   1963.95 o 
  -1   3   1    48055.10    48398.47    347.54 o 
   0   3   1     1079.67     1408.75     43.49 o 
   1   3   1    23473.60    24673.79    206.10 o 
   2   3   1   208385.98   204573.05   2257.08 o 
   3   3   1   154015.23   154035.83   1528.01 o 
   4   3   1    11173.58    11193.09    113.00 o 
   5   3   1      618.39     1008.87     58.15 o 
   6   3   1    25239.05    24225.52    417.47 o 
   7   3   1    68457.13    68276.69    502.44 o 
   8   3   1     8802.61     9348.34    180.63 o 
   9   3   1     7468.57     7799.83    192.44 o 
  10   3   1      202.78      593.88    176.11 o 
  11   3   1    15015.37    17610.09    455.52 o 
 -11   4   1     8684.21     9556.41    294.73 o 
 -10   4   1     3452.49     3540.81    155.65 o 
  -9   4   1     3798.98     4115.32    177.00 o 
  -8   4   1    44260.98    45157.34    396.01 o 
  -7   4   1      354.65      592.99     52.88 o 
  -6   4   1      172.98      287.75     35.49 o 
  -5   4   1     6439.85     6579.64    140.30 o 
  -4   4   1    10995.69    11957.93    156.76 o 
  -3   4   1    23977.11    24281.32    169.27 o 
  -2   4   1     5128.50     5514.36     90.54 o 
  -1   4   1    27506.70    27589.88    270.74 o 
   0   4   1    21070.39    20637.68    158.10 o 
   1   4   1    18362.92    19800.04    233.52 o 
   2   4   1    15333.55    14886.50    184.87 o 
   3   4   1     6086.80     6033.60     83.96 o 
   4   4   1    54160.34    51425.14    461.17 o 
   5   4   1     7146.88     7350.05    120.93 o 
   6   4   1       37.03      489.03     88.56 o 
   7   4   1    10436.62    10892.29    190.37 o 
   8   4   1    51513.75    52623.05    560.85 o 
   9   4   1   125243.31   127597.16   1163.42 o 
  10   4   1     1177.13     1333.79    109.50 o 
  11   4   1    84272.16    90754.08    984.78 o 
 -11   5   1     1453.93     1796.55    157.79 o 
 -10   5   1      434.35      643.60    101.89 o 
  -9   5   1        1.90      148.31     56.32 o 
  -8   5   1    22253.46    22493.00    283.03 o 
  -7   5   1    23678.16    24278.74    295.01 o 
  -6   5   1     1727.03     2029.43     68.22 o 
  -5   5   1    26328.91    25765.90    220.34 o 
  -4   5   1    12302.28    12870.41    174.27 o 
  -3   5   1    74835.05    73506.15    456.09 o 
  -2   5   1    68204.92    67274.73    353.64 o 
  -1   5   1    12553.53    13770.35    162.43 o 
   0   5   1    67183.86    67949.73    396.52 o 
   1   5   1    14157.86    14583.20    241.76 o 
   2   5   1    52479.75    52017.04    473.42 o 
   3   5   1    14107.91    13689.65    150.99 o 
   4   5   1    89349.98    85250.89    385.05 o 
   5   5   1      259.94      657.22     49.13 o 
   6   5   1      486.98      764.02     41.77 o 
   7   5   1    24192.99    24801.92    476.14 o 
   8   5   1     2552.62     2731.13    128.09 o 
   9   5   1    22147.29    23307.87    381.88 o 
  10   5   1    16223.23    17457.87    334.75 o 
  11   5   1      183.70      608.52    108.66 o 
 -11   6   1     2155.01     2469.31    156.90 o 
 -10   6   1     1221.18     1356.56    103.51 o 
  -9   6   1    33283.54    34107.75    535.33 o 
  -8   6   1      941.53     1084.60     90.68 o 
  -7   6   1    59749.55    58807.15    496.35 o 
  -6   6   1    27108.59    27509.68    252.63 o 
  -5   6   1    26641.49    26547.55    265.00 o 
  -4   6   1   134934.56   133025.92    622.61 o 
  -3   6   1    45926.20    45004.12    520.71 o 
  -2   6   1     2862.37     3527.27    102.55 o 
  -1   6   1     3146.61     3272.50     95.68 o 
   0   6   1     3464.21     3684.85     81.64 o 
   1   6   1    29634.35    29845.76    294.38 o 
   2   6   1     5450.96     5988.29    177.00 o 
   3   6   1     6244.62     6425.39    134.72 o 
   4   6   1   197191.67   194920.30    652.57 o 
   5   6   1    10264.54    10172.20    138.60 o 
   6   6   1     6868.22     6808.03    122.74 o 
   7   6   1        1.41      128.38     51.01 o 
   8   6   1        0.79       62.93     64.00 o 
   9   6   1    22670.10    22075.36    454.01 o 
  10   6   1     9103.59     9542.75    271.80 o 
  11   6   1    31642.88    32573.59    634.68 o 
 -11   7   1    10271.47    10564.36    337.69 o 
 -10   7   1    55202.09    56736.74    639.46 o 
  -9   7   1    28718.75    28641.86    440.77 o 
  -8   7   1     4137.16     4200.01    172.94 o 
  -7   7   1     6575.36     6871.63    148.11 o 
  -6   7   1    12554.86    12355.21    185.79 o 
  -5   7   1   114255.31   112156.22    876.78 o 
  -4   7   1    15626.98    15154.84    160.21 o 
  -3   7   1   167717.03   162800.81   1009.77 o 
  -2   7   1     1904.09     2002.02     75.95 o 
  -1   7   1     1845.88     2028.19     91.50 o 
   0   7   1    58059.14    56173.18    278.96 o 
   1   7   1    16339.50    16075.81    186.53 o 
   2   7   1    17939.02    17169.81    283.31 o 
   3   7   1    34033.63    32659.03    317.49 o 
   4   7   1    87085.90    87057.77   1144.41 o 
   5   7   1    43640.02    43157.00    495.71 o 
   6   7   1      403.62      815.28     71.01 o 
   7   7   1     6328.35     6515.18    156.23 o 
   8   7   1     3285.06     3785.38    176.91 o 
   9   7   1    38150.40    38752.93    549.10 o 
  10   7   1    35553.63    37844.91    599.65 o 
  11   7   1     2124.84     2123.99    194.81 o 
 -11   8   1     3115.62     3196.57    225.99 o 
 -10   8   1    26317.29    27586.81    524.69 o 
  -9   8   1        9.99      280.87     83.09 o 
  -8   8   1     1300.69     1355.48    118.84 o 
  -7   8   1     1477.49     1680.43     95.24 o 
  -6   8   1     4617.37     4895.75    117.57 o 
  -5   8   1    12521.07    11965.79    160.04 o 
  -4   8   1     3541.25     3878.73     92.90 o 
  -3   8   1    52063.75    49603.57    639.15 o 
  -2   8   1    20308.18    19707.49    228.86 o 
  -1   8   1    22127.38    21802.93    244.21 o 
   0   8   1    96050.42    92842.28    462.95 o 
   1   8   1       22.50      345.58     45.91 o 
   2   8   1    95893.82    90437.76    538.11 o 
   3   8   1     2562.10     2760.99     80.87 o 
   4   8   1     2721.27     2720.34     92.05 o 
   5   8   1    34734.54    33841.75    481.07 o 
   6   8   1   203604.34   200343.02   2805.64 o 
   7   8   1    15795.17    15849.20    246.46 o 
   8   8   1       93.35      264.91     72.84 o 
   9   8   1    28986.00    30280.23    695.66 o 
  10   8   1     1398.28     1437.16    162.86 o 
  11   8   1      505.38      516.24    138.71 o 
 -10   9   1    45923.56    48046.31   1018.94 o 
  -9   9   1    18114.60    18358.74    416.45 o 
  -8   9   1    14771.18    13923.47    394.10 o 
  -7   9   1     7081.80     7113.17    202.66 o 
  -6   9   1     2046.17     2131.46     91.03 o 
  -5   9   1     6125.62     6281.75    120.83 o 
  -4   9   1     2941.09     2958.37     88.51 o 
  -3   9   1    40645.27    39446.73    523.65 o 
  -2   9   1     1828.13     2416.94     99.08 o 
  -1   9   1    49306.12    46612.64    377.35 o 
   0   9   1   123798.41   121463.02    784.03 o 
   1   9   1   248921.06   239624.36   1041.45 o 
   2   9   1   184759.45   174424.16   1694.21 o 
   3   9   1     7840.37     7912.57    173.75 o 
   4   9   1    18993.21    18008.73    264.13 o 
   5   9   1    19773.05    19514.25    234.07 o 
   6   9   1    10725.83    10798.44    228.43 o 
   7   9   1    16557.40    16667.23    291.12 o 
   8   9   1      791.51     1173.77    129.78 o 
   9   9   1      925.42     1115.11    138.42 o 
  10   9   1      111.23      423.67    120.38 o 
 -10  10   1       50.68      211.88    104.67 o 
  -9  10   1     2600.69     2784.96    189.63 o 
  -8  10   1    36372.29    33127.17    570.12 o 
  -7  10   1    13332.25    12749.19    390.67 o 
  -6  10   1     1852.64     2030.82    104.93 o 
  -5  10   1     6352.92     6219.86    175.52 o 
  -4  10   1    35474.79    35058.34    387.69 o 
  -3  10   1    18177.04    17823.41    270.23 o 
  -2  10   1    27661.25    26168.28    405.48 o 
  -1  10   1    14533.68    13919.40    217.12 o 
   0  10   1      969.41     1456.66     79.40 o 
   1  10   1      957.50     1695.60    130.55 o 
   2  10   1     5298.41     5871.55    236.28 o 
   3  10   1    10302.39    10504.97    209.54 o 
   4  10   1    20059.50    19441.43    236.39 o 
   5  10   1   131933.33   127423.91    928.77 o 
   6  10   1    20973.02    20191.60    271.90 o 
   7  10   1    11735.87    11261.17    263.92 o 
   8  10   1      284.19      182.39     90.19 o 
   9  10   1    14274.56    13727.38    405.79 o 
  10  10   1    24243.12    24312.24    563.22 o 
 -10  11   1      123.82       30.49    114.54 o 
  -9  11   1    29528.97    28273.38    717.17 o 
  -8  11   1     7949.63     8164.13    332.96 o 
  -7  11   1    16164.67    15889.99    319.35 o 
  -6  11   1      707.54      919.53     88.45 o 
  -5  11   1    23841.11    23668.51    462.61 o 
  -4  11   1      310.47      441.29     75.15 o 
  -3  11   1    15920.04    16059.17    352.24 o 
  -2  11   1     5130.00     5512.54    183.46 o 
  -1  11   1    13763.67    13534.71    222.51 o 
   0  11   1    13917.43    13937.53    323.34 o 
   1  11   1    68258.57    66783.18   1025.46 o 
   2  11   1    25518.51    24803.13    317.78 o 
   3  11   1    36251.68    35644.36    401.07 o 
   4  11   1      149.30      430.45    127.00 o 
   5  11   1    16767.27    16273.49    320.93 o 
   6  11   1    33533.98    32681.74    386.26 o 
   7  11   1     1922.76     1949.57    131.92 o 
   8  11   1     7509.23     6999.62    280.07 o 
   9  11   1    53352.45    52271.61    912.47 o 
  10  11   1     1794.96     2188.67    227.15 o 
  -9  12   1    31625.81    31396.27    783.93 o 
  -8  12   1   111117.93   107496.80   1096.36 o 
  -7  12   1     2198.12     2338.37    141.83 o 
  -6  12   1    22772.63    22119.80    343.84 o 
  -5  12   1    29890.15    29607.35    422.33 o 
  -4  12   1     9870.70     9685.18    228.55 o 
  -3  12   1    70690.80    67113.20    665.12 o 
  -2  12   1    31105.64    30368.39    390.12 o 
  -1  12   1    33067.04    31182.50    374.33 o 
   0  12   1    91889.61    89499.59    861.00 o 
   1  12   1     3313.88     3655.46    122.15 o 
   2  12   1     2045.06     1890.96     96.85 o 
   3  12   1       50.71       71.81     63.52 o 
   4  12   1       41.98      103.00     65.74 o 
   5  12   1    18221.64    18011.58    375.14 o 
   6  12   1      188.94      407.98     67.48 o 
   7  12   1    35649.94    34201.93    530.73 o 
   8  12   1    35154.04    32710.79    598.51 o 
   9  12   1     7456.59     7478.52    460.86 o 
  -9  13   1    12273.07    12406.32    399.27 o 
  -8  13   1     2424.06     2585.73    202.43 o 
  -7  13   1    14113.73    13849.05    367.08 o 
  -6  13   1    62289.38    62312.96   1020.84 o 
  -5  13   1     1573.82     1683.61    122.58 o 
  -4  13   1    13773.14    13076.81    371.24 o 
  -3  13   1    10959.19    10640.19    254.88 o 
  -2  13   1    98389.39    93717.84    709.21 o 
  -1  13   1     9681.33     9369.53    283.60 o 
   0  13   1     7981.53     9057.32    257.20 o 
   1  13   1     8324.98     8078.86    236.51 o 
   2  13   1    32081.20    30564.01    356.23 o 
   3  13   1    27823.30    27674.76    404.69 o 
   4  13   1    20557.43    20311.74    358.63 o 
   5  13   1     9261.24     8949.79    231.84 o 
   6  13   1    30036.26    29365.29    437.59 o 
   7  13   1      377.69      470.58    103.09 o 
   8  13   1    17421.35    17108.05    618.43 o 
   9  13   1    12826.20    13082.07    474.87 o 
  -8  14   1    10618.34    10158.90    319.05 o 
  -7  14   1     1183.65     1139.17    124.58 o 
  -6  14   1     7648.27     7541.86    249.64 o 
  -5  14   1    10895.17    11341.96    298.10 o 
  -4  14   1     7017.08     7047.10    221.56 o 
  -3  14   1      238.22      446.74     91.56 o 
  -2  14   1      187.37      785.74    122.88 o 
  -1  14   1      334.98      524.84     98.91 o 
   0  14   1    85260.08    85908.71   1030.84 o 
   1  14   1     1894.73     2030.83    141.30 o 
   2  14   1    11124.76    10996.44    259.90 o 
   3  14   1    60894.53    59061.41    848.83 o 
   4  14   1      416.73      594.76     94.57 o 
   5  14   1    11359.92    10980.50    266.08 o 
   6  14   1    46269.31    45820.95    710.36 o 
   7  14   1     4406.08     4337.41    214.33 o 
   8  14   1      288.58      294.83    106.63 o 
  -8  15   1      187.60      212.22     95.93 o 
  -7  15   1    11473.45    11430.25    411.09 o 
  -6  15   1     4410.17     4904.14    201.54 o 
  -5  15   1   116914.91   115030.48   1224.33 o 
  -4  15   1      893.11      755.80    113.85 o 
  -3  15   1    48059.06    47520.37   1203.24 o 
  -2  15   1    30164.77    29835.01    527.54 o 
  -1  15   1    11402.09    11640.00    305.04 o 
   0  15   1    16300.17    17123.07    371.21 o 
   1  15   1     8759.10     8694.50    265.44 o 
   2  15   1    14245.26    14826.39    346.07 o 
   3  15   1    75032.21    75603.46    973.88 o 
   4  15   1     7714.38     7748.39    272.51 o 
   5  15   1     2069.46     2202.03    175.86 o 
   6  15   1     4007.45     4045.86    234.26 o 
   7  15   1      595.31      803.41    140.56 o 
   8  15   1       67.65      161.24    104.25 o 
  -7  16   1     1498.26     1430.71    137.16 o 
  -6  16   1      166.58      200.36     89.87 o 
  -5  16   1    24445.07    25900.20    617.77 o 
  -4  16   1    18432.28    17249.46    607.90 o 
  -3  16   1    11466.78    10849.17    481.26 o 
  -2  16   1    38204.45    38579.60    563.42 o 
  -1  16   1    11559.59    11405.99    314.61 o 
   0  16   1        6.15      474.82    114.51 o 
   1  16   1       23.31      176.54     99.60 o 
   2  16   1      468.81      881.39    130.16 o 
   3  16   1     3108.29     3613.00    217.55 o 
   4  16   1    10156.70     9893.80    298.33 o 
   5  16   1     1039.47      842.73    134.71 o 
   6  16   1    23610.64    23527.34    490.04 o 
   7  16   1    12078.29    11736.84    358.30 o 
  -6  17   1     2796.32     3050.88    210.73 o 
  -5  17   1       40.52      932.27    205.54 o 
  -4  17   1    12861.93    13111.50    635.11 o 
  -3  17   1     1332.96     1342.66    173.52 o 
  -2  17   1    13999.87    14377.83    418.48 o 
  -1  17   1      291.04      395.95    104.99 o 
   0  17   1   102858.37   103464.48   1198.35 o 
   1  17   1     1253.82     1667.08    145.78 o 
   2  17   1    57254.81    55478.11    703.74 o 
   3  17   1      892.15      721.31    117.21 o 
   4  17   1     2278.15     2302.59    182.10 o 
   5  17   1     6082.50     6410.52    288.26 o 
   6  17   1       12.60      178.44    106.33 o 
  -5  18   1    16650.28    17072.89    665.78 o 
  -4  18   1     3302.40     3851.43    334.04 o 
  -3  18   1      343.05      356.17    171.00 o 
  -2  18   1    34699.65    35122.84    639.52 o 
  -1  18   1    15052.49    14703.11    473.19 o 
   0  18   1     5083.21     7123.16    315.35 o 
   1  18   1    65856.15    66397.23    897.01 o 
   2  18   1     7050.85     7333.19    342.42 o 
   3  18   1    14904.73    14470.53    495.91 o 
   4  18   1     8403.46     8906.70    403.91 o 
   5  18   1       72.69      524.12    134.84 o 
  -4  19   1     4491.02     4629.03    310.96 o 
  -3  19   1    16374.93    17832.05    892.39 o 
  -2  19   1     1972.08     1836.21    215.22 o 
  -1  19   1      323.81      405.46    111.05 o 
   0  19   1     2378.16     2580.28    205.90 o 
   1  19   1      137.53      866.24    139.84 o 
   2  19   1    17584.01    18110.03    483.65 o 
   3  19   1    26339.87    26701.37    957.88 o 
   4  19   1    13853.55    14067.00    593.43 o 
  -1  20   1     1067.89      928.53    149.53 o 
   0  20   1     7193.75     7475.83    330.16 o 
   1  20   1      438.22      801.25    158.93 o 
 -12   0   2     4102.71     4364.55    299.09 o 
 -10   0   2   109617.21   112163.58   1183.09 o 
  -8   0   2   554669.44   543812.06   3372.59 o 
  -6   0   2    10739.55    11576.79    272.26 o 
  -4   0   2    23971.26    25207.83    365.17 o 
  -2   0   2   161491.14   171271.19    719.74 o 
   2   0   2   207873.86   213609.67   4351.20 o 
   4   0   2    21769.57    21516.66    405.73 o 
   6   0   2   189091.83   189145.44   1834.27 o 
   8   0   2     3606.91     4118.22    160.48 o 
  10   0   2     1522.77     1939.48    198.91 o 
  12   0   2    23256.37    26336.39    734.11 o 
 -12   1   2     3403.65     3934.34    225.89 o 
 -11   1   2      384.74      512.79     71.14 o 
 -10   1   2    41864.11    43080.81    497.15 o 
  -9   1   2     3159.99     3288.91    124.98 o 
  -8   1   2        8.26     1180.61    203.99 o 
  -7   1   2     6615.33     6609.76    161.53 o 
  -6   1   2    12833.26    12646.26    216.30 o 
  -5   1   2       16.82      305.62     40.02 o 
  -4   1   2    34781.91    35718.98    216.81 o 
  -3   1   2     8447.69     8515.94     99.90 o 
  -2   1   2    24207.27    25413.36    210.98 o 
  -1   1   2     3352.87     4136.20     99.22 o 
   1   1   2    17078.09    17993.55    216.80 o 
   2   1   2    52154.67    52386.55    359.81 o 
   3   1   2   188487.13   186456.28   1835.90 o 
   4   1   2     7683.13     7764.69    101.40 o 
   5   1   2     9878.82    10367.08    126.77 o 
   6   1   2   502478.13   496823.28   3681.57 o 
   7   1   2    16366.42    16381.92    200.21 o 
   8   1   2    13918.83    13978.13    200.95 o 
   9   1   2    15454.92    16588.13    252.22 o 
  10   1   2     3452.89     3849.08    187.39 o 
  11   1   2    10434.54    11441.61    326.82 o 
  12   1   2    40102.25    44364.50    667.33 o 
 -12   2   2       15.77       60.63     89.51 o 
 -11   2   2    12708.49    14292.75    314.23 o 
 -10   2   2     6795.31     7166.20    183.98 o 
  -9   2   2    67425.30    66815.05    532.48 o 
  -8   2   2   141467.70   139137.08   1350.13 o 
  -7   2   2    21408.50    20933.23    335.11 o 
  -6   2   2    10335.07    10283.16    163.60 o 
  -5   2   2   246007.22   238008.88   1598.25 o 
  -4   2   2    12803.25    13348.99    132.00 o 
  -3   2   2   678991.25   700627.75   4600.75 o 
  -2   2   2    31027.84    32110.43    243.92 o 
  -1   2   2     6032.32     6637.74    101.65 o 
   0   2   2      993.32     1546.78     62.64 o 
   1   2   2    85506.02    87031.05    962.68 o 
   2   2   2     5601.50     6500.81     69.94 o 
   3   2   2     8603.36     9630.35     95.35 o 
   4   2   2    25456.38    26301.94    183.50 o 
   5   2   2    40006.85    39874.24    385.33 o 
   6   2   2     3918.95     4019.11     96.70 o 
   7   2   2    21751.09    21822.36    245.48 o 
   8   2   2       72.35      280.45     49.85 o 
   9   2   2      682.76      976.81     82.13 o 
  10   2   2    34830.50    36558.00    482.22 o 
  11   2   2    19896.74    21629.63    444.08 o 
 -12   3   2     1886.22     2018.00    157.18 o 
 -11   3   2    10609.78    10924.30    280.51 o 
 -10   3   2     4860.44     5247.21    174.99 o 
  -9   3   2     3099.60     3389.19    122.38 o 
  -8   3   2    38505.22    37734.86    371.43 o 
  -7   3   2    60302.41    57957.71    377.85 o 
  -6   3   2     5178.37     5092.17    102.21 o 
  -5   3   2    14365.84    14027.88    140.35 o 
  -4   3   2      946.10     1443.99     45.70 o 
  -3   3   2    76058.49    78427.25    637.87 o 
  -2   3   2   290069.13   291769.81   1813.75 o 
  -1   3   2    70241.42    72973.31    667.55 o 
   0   3   2     4527.23     5371.58    126.48 o 
   1   3   2     4702.66     5018.15     91.03 o 
   2   3   2    94060.54    96897.27   1712.03 o 
   3   3   2    53741.37    53850.78    617.10 o 
   4   3   2     8173.87     8732.64     97.84 o 
   5   3   2    35286.27    36443.58    241.74 o 
   6   3   2    30074.49    30039.29    225.66 o 
   7   3   2    56961.90    56776.40    556.10 o 
   8   3   2     7633.12     8060.56    163.31 o 
   9   3   2     5887.17     6792.94    178.89 o 
  10   3   2    10708.49    11307.52    273.33 o 
  11   3   2    15802.35    17065.95    417.81 o 
 -11   4   2     2251.22     2602.25    148.78 o 
 -10   4   2    80956.79    83198.24   1477.39 o 
  -9   4   2       61.15      154.14     69.02 o 
  -8   4   2     4047.00     4395.26    126.28 o 
  -7   4   2     1723.17     2070.59     80.45 o 
  -6   4   2    49979.14    48272.53    507.83 o 
  -5   4   2    42637.55    41488.59    275.93 o 
  -4   4   2    12578.55    12690.44    122.56 o 
  -3   4   2    33139.48    33906.93    283.74 o 
  -2   4   2   776016.13   767456.75   3407.82 o 
  -1   4   2    72618.15    72640.66    844.41 o 
   0   4   2   642712.38   675877.06   4878.64 o 
   1   4   2    42896.13    42874.65    762.02 o 
   2   4   2    16081.14    17449.25    149.47 o 
   3   4   2    70117.25    68377.65    473.19 o 
   4   4   2   105826.29   106073.30    974.28 o 
   5   4   2    57734.51    57079.54    586.27 o 
   6   4   2    28991.04    28610.19    352.68 o 
   7   4   2     1476.53     1699.98     75.67 o 
   8   4   2    25211.79    26553.80    323.45 o 
   9   4   2      340.48      581.56     85.02 o 
  10   4   2    10899.55    11790.09    278.99 o 
  11   4   2     4443.17     4682.74    216.96 o 
 -11   5   2    36902.23    38566.41    574.68 o 
 -10   5   2      544.53      581.71     80.25 o 
  -9   5   2       33.69      141.49     59.53 o 
  -8   5   2     5346.69     5405.53    149.92 o 
  -7   5   2       16.95      319.16     53.65 o 
  -6   5   2    64596.45    63262.23    750.76 o 
  -5   5   2    59653.24    58786.61    637.28 o 
  -4   5   2    10661.09    10964.94    168.73 o 
  -3   5   2    23439.31    24331.77    178.87 o 
  -2   5   2    16190.08    16408.11    277.06 o 
  -1   5   2    12033.33    11649.80    156.92 o 
   0   5   2   423359.06   441537.72   5093.84 o 
   1   5   2    56585.50    55506.09    443.36 o 
   2   5   2    70150.57    70970.29    808.52 o 
   3   5   2    14242.09    15106.23    151.75 o 
   4   5   2    22165.66    21664.81    186.47 o 
   5   5   2   269402.66   259841.02   1810.10 o 
   6   5   2    31828.50    31260.56    400.92 o 
   7   5   2    38734.51    38405.42    776.80 o 
   8   5   2    11061.28    11049.38    227.05 o 
   9   5   2     1053.41     1517.46    122.74 o 
  10   5   2    15958.71    17076.82    367.27 o 
  11   5   2    21064.20    22336.45    488.40 o 
 -11   6   2    17338.57    18334.56    355.96 o 
 -10   6   2     7678.40     7970.82    213.22 o 
  -9   6   2    26773.14    27268.95    339.42 o 
  -8   6   2     1485.84     1517.33     87.82 o 
  -7   6   2   335235.03   328879.00   2936.07 o 
  -6   6   2      175.37      487.98     68.82 o 
  -5   6   2   180377.22   177549.56   1617.93 o 
  -4   6   2    86305.09    84759.20    618.25 o 
  -3   6   2    20907.20    21031.43    369.06 o 
  -2   6   2    23427.39    23206.48    245.59 o 
  -1   6   2     3013.27     3206.41    103.86 o 
   0   6   2    28208.47    29388.83    570.60 o 
   1   6   2    21525.28    21748.19    251.32 o 
   2   6   2     9618.23     9629.99    148.88 o 
   3   6   2   168907.17   161911.63   1658.54 o 
   4   6   2     2990.14     3299.30     84.73 o 
   5   6   2   156309.63   153339.67   1853.94 o 
   6   6   2     3551.27     3913.42     93.33 o 
   7   6   2      170.24      306.62     90.71 o 
   8   6   2      173.00      273.67     56.19 o 
   9   6   2    40271.87    41609.21    677.16 o 
  10   6   2      733.34     1062.68    132.78 o 
  11   6   2      184.62      235.63     95.54 o 
 -11   7   2    11993.67    12825.31    368.22 o 
 -10   7   2    10077.79    10898.52    267.53 o 
  -9   7   2     3156.22     3423.73    145.83 o 
  -8   7   2        4.86      181.69     74.08 o 
  -7   7   2    15000.83    15281.20    286.27 o 
  -6   7   2     6117.86     6472.19    112.67 o 
  -5   7   2      538.00      776.04     48.49 o 
  -4   7   2    12845.73    13291.94    164.83 o 
  -3   7   2     8008.90     8402.27    231.89 o 
  -2   7   2     1617.32     1995.71    116.37 o 
  -1   7   2   143417.41   142417.23    881.56 o 
   0   7   2     5360.05     5900.03    127.75 o 
   1   7   2    40670.86    41440.72    428.56 o 
   2   7   2    20008.19    19983.44    225.82 o 
   3   7   2    21780.66    20724.42    217.86 o 
   4   7   2     8587.59     8927.45    168.57 o 
   5   7   2   146495.98   143629.91   1549.47 o 
   6   7   2    10737.51    10648.07    185.53 o 
   7   7   2    12715.57    12497.88    213.80 o 
   8   7   2     1236.57     1580.87     98.89 o 
   9   7   2    19860.39    19675.87    402.39 o 
  10   7   2    62322.55    64749.38   1052.85 o 
  11   7   2      731.15      819.70    133.39 o 
 -11   8   2     2371.71     2229.91    195.49 o 
 -10   8   2    69871.52    69807.20    977.97 o 
  -9   8   2    16564.40    16605.02    355.13 o 
  -8   8   2   111078.58   108487.41   1470.52 o 
  -7   8   2    63519.67    62566.97    720.20 o 
  -6   8   2    46393.23    46435.73    536.51 o 
  -5   8   2      314.32      492.35     41.59 o 
  -4   8   2     3705.58     3919.87    101.16 o 
  -3   8   2      200.85      378.67     55.39 o 
  -2   8   2      635.08     1058.21     72.18 o 
  -1   8   2    24076.41    24038.18    354.41 o 
   0   8   2   200475.63   197302.59   2172.77 o 
   1   8   2    22617.55    22132.35    260.59 o 
   2   8   2    59466.33    58464.89    409.59 o 
   3   8   2    39499.51    40129.99    507.64 o 
   4   8   2    41273.04    39543.90    292.01 o 
   5   8   2     1853.15     1972.91     78.59 o 
   6   8   2      468.04      758.33     55.53 o 
   7   8   2      570.80      866.45     81.13 o 
   8   8   2      852.28     1230.88    101.47 o 
   9   8   2    21947.99    21377.54    552.79 o 
  10   8   2    13731.99    14143.59    427.34 o 
  11   8   2    10855.19    11585.93    413.84 o 
 -10   9   2    29889.79    30566.54    540.82 o 
  -9   9   2      108.06      191.15     93.17 o 
  -8   9   2      471.61      773.07    112.37 o 
  -7   9   2     6840.81     6776.86    198.70 o 
  -6   9   2    19032.81    18973.98    235.82 o 
  -5   9   2     5277.67     5650.36    128.65 o 
  -4   9   2     4568.46     4444.45    106.09 o 
  -3   9   2     3456.29     3428.38    121.64 o 
  -2   9   2    78369.34    75354.92    749.08 o 
  -1   9   2    28494.19    27599.84    399.26 o 
   0   9   2      752.98     1329.63    104.64 o 
   1   9   2     3984.88     4035.88    112.85 o 
   2   9   2     4816.31     5006.27    129.69 o 
   3   9   2    24648.95    23491.57    258.61 o 
   4   9   2      696.79      859.69     49.13 o 
   5   9   2      488.04      464.96     47.45 o 
   6   9   2     9412.10     9262.23    272.00 o 
   7   9   2    96658.46    90145.99    772.76 o 
   8   9   2   146894.06   141657.63   1351.51 o 
   9   9   2    24970.66    24425.31    668.61 o 
  10   9   2     2176.01     2075.39    205.04 o 
 -10  10   2     8174.72     7814.39    284.71 o 
  -9  10   2    28748.36    28582.44    761.05 o 
  -8  10   2    17117.94    16953.17    527.57 o 
  -7  10   2     2741.02     3086.99    142.83 o 
  -6  10   2    23505.64    22894.44    298.52 o 
  -5  10   2   139243.70   138022.11   1695.14 o 
  -4  10   2    19822.12    19318.81    272.15 o 
  -3  10   2   144153.16   140897.50   1565.77 o 
  -2  10   2    10132.95    10128.20    213.52 o 
  -1  10   2    40103.74    37777.09    386.96 o 
   0  10   2    25000.28    24661.59    334.90 o 
   1  10   2    26957.87    26362.13    323.22 o 
   2  10   2      276.36      524.31     94.45 o 
   3  10   2      936.40     1190.48    103.11 o 
   4  10   2   147924.73   145065.30   1105.77 o 
   5  10   2      149.78      449.67    117.12 o 
   6  10   2     3446.41     3397.00    117.06 o 
   7  10   2    61361.54    59657.23    707.42 o 
   8  10   2     4483.86     4382.54    256.64 o 
   9  10   2     3026.41     2764.11    220.70 o 
  10  10   2      334.40      418.27    207.73 o 
 -10  11   2        9.94       95.52     92.72 o 
  -9  11   2     1313.25     1471.81    182.05 o 
  -8  11   2      556.38      797.98    112.30 o 
  -7  11   2      218.46      778.50    219.83 o 
  -6  11   2    14607.43    14258.34    246.74 o 
  -5  11   2    94043.23    92027.52   1471.17 o 
  -4  11   2     7246.94     7310.46    178.93 o 
  -3  11   2     8563.66     8933.95    218.61 o 
  -2  11   2       74.19      255.77     60.48 o 
  -1  11   2    27039.77    25161.30    330.57 o 
   0  11   2    41323.70    39458.21    591.07 o 
   1  11   2   131163.06   129185.27    702.78 o 
   2  11   2     9209.23     9292.87    189.01 o 
   3  11   2    67696.16    65365.11    590.53 o 
   4  11   2   100007.38    98066.57    772.32 o 
   5  11   2     3730.84     3725.34    239.81 o 
   6  11   2      962.03     1133.36     81.52 o 
   7  11   2    61775.34    58607.71   1070.68 o 
   8  11   2     2059.52     1950.73    177.22 o 
   9  11   2     2447.78     2335.43    208.77 o 
  10  11   2      521.35      817.23    169.95 o 
  -9  12   2       71.90      113.30     99.58 o 
  -8  12   2    90557.98    88613.24   1418.33 o 
  -7  12   2     3989.83     4364.39    182.14 o 
  -6  12   2     1273.39     1380.99    107.11 o 
  -5  12   2    48956.89    47659.91    948.13 o 
  -4  12   2    57519.93    56997.32    717.12 o 
  -3  12   2     4463.75     4460.87    228.88 o 
  -2  12   2    28848.10    27169.11    373.12 o 
  -1  12   2     8800.87     8793.63    204.21 o 
   0  12   2    23887.10    24680.11    322.17 o 
   1  12   2      122.67      810.58     81.81 o 
   2  12   2   150638.00   144366.05    917.91 o 
   3  12   2        3.56      168.28     60.16 o 
   4  12   2    35256.42    34711.00    426.94 o 
   5  12   2        1.09      137.39     60.05 o 
   6  12   2     1247.97     1360.66     95.65 o 
   7  12   2     4641.31     4483.16    196.45 o 
   8  12   2     1356.28     1317.69    153.30 o 
   9  12   2    14645.79    14277.42    763.34 o 
  -9  13   2      316.62      397.97    133.07 o 
  -8  13   2      115.92      326.51    106.17 o 
  -7  13   2    14592.26    14457.12    383.66 o 
  -6  13   2    29744.12    29161.19    593.86 o 
  -5  13   2     2088.00     2231.00    116.54 o 
  -4  13   2      905.48     1112.51    101.74 o 
  -3  13   2     1136.88     1246.41    111.83 o 
  -2  13   2     5508.21     5371.47    177.40 o 
  -1  13   2    11382.83    11916.22    320.35 o 
   0  13   2   128904.63   127744.59   2250.17 o 
   1  13   2       10.62      107.43     64.87 o 
   2  13   2      440.32      687.55     74.80 o 
   3  13   2    12473.49    12071.79    236.73 o 
   4  13   2     4514.62     4436.30    163.85 o 
   5  13   2      655.42      801.98     87.11 o 
   6  13   2     4873.71     5167.37    179.44 o 
   7  13   2    23841.41    23081.91    446.41 o 
   8  13   2     1022.84      999.70    151.90 o 
   9  13   2    16974.06    16484.34    532.42 o 
  -8  14   2      900.51     1208.31    130.89 o 
  -7  14   2    32558.83    31189.54    560.54 o 
  -6  14   2    13417.63    13490.11    315.45 o 
  -5  14   2    18773.27    18976.44    398.29 o 
  -4  14   2        8.21      169.76    114.82 o 
  -3  14   2      387.71      494.69    195.86 o 
  -2  14   2    99816.37    99016.99    937.25 o 
  -1  14   2    49431.42    48227.43    866.45 o 
   0  14   2     9899.08    10713.57    367.40 o 
   1  14   2      350.92      658.48     96.61 o 
   2  14   2    13502.28    13432.93    326.54 o 
   3  14   2   141418.67   140450.56   1817.04 o 
   4  14   2     2127.19     2267.37    135.64 o 
   5  14   2     1425.74     1506.13    114.85 o 
   6  14   2      664.19      896.40     98.71 o 
   7  14   2     5277.50     5241.32    231.86 o 
   8  14   2     1106.06     1079.97    141.54 o 
  -8  15   2      483.98      483.95    106.34 o 
  -7  15   2     6294.79     6153.78    257.16 o 
  -6  15   2    15245.86    15340.93    362.98 o 
  -5  15   2    61379.11    65253.73   1674.49 o 
  -4  15   2     7960.75     8243.90    338.15 o 
  -3  15   2    15739.41    15660.28    646.47 o 
  -2  15   2     2068.55     2376.88    175.37 o 
  -1  15   2    23398.04    23175.80    430.90 o 
   0  15   2     1129.07     1505.44    129.67 o 
   1  15   2    19138.49    19568.25    471.78 o 
   2  15   2      570.79      998.95    105.47 o 
   3  15   2     1148.62     1899.66    163.16 o 
   4  15   2      241.89      394.44     93.89 o 
   5  15   2    15304.39    14678.95    341.63 o 
   6  15   2    44134.02    43664.28    593.18 o 
   7  15   2      368.56      568.34    115.92 o 
   8  15   2     9860.67     9651.70    354.90 o 
  -7  16   2     2312.73     2349.70    171.02 o 
  -6  16   2    12089.86    12420.03    384.04 o 
  -5  16   2      199.71      670.72    272.49 o 
  -4  16   2      101.63        9.84    137.64 o 
  -3  16   2      280.00      147.92    117.38 o 
  -2  16   2      419.15      754.56    153.29 o 
  -1  16   2       63.76      355.88     92.38 o 
   0  16   2    39495.72    39599.44    583.13 o 
   1  16   2    48668.12    49071.66    697.30 o 
   2  16   2     2016.36     1814.79    146.16 o 
   3  16   2    39124.88    39000.26    574.50 o 
   4  16   2     1406.57     1447.42    151.92 o 
   5  16   2       66.67       99.38     86.36 o 
   6  16   2    11271.66    11956.52    341.57 o 
   7  16   2      141.94      369.51    126.11 o 
  -6  17   2      167.95        0.00    140.82 o 
  -5  17   2    21692.56    23004.88    739.91 o 
  -4  17   2     1313.43     1219.85    198.39 o 
  -3  17   2     3769.58     3617.73    250.71 o 
  -2  17   2       41.65      380.17    245.38 o 
  -1  17   2     2741.02     2545.08    162.43 o 
   0  17   2      838.61     1526.47    153.51 o 
   1  17   2    14766.27    15464.19    402.24 o 
   2  17   2     7423.42     7200.18    265.65 o 
   3  17   2     6588.77     6483.11    288.35 o 
   4  17   2    12379.62    12687.38    348.18 o 
   5  17   2    12219.84    13273.59    363.06 o 
   6  17   2     1286.69     1417.40    146.72 o 
  -5  18   2     9425.12    10460.58    527.76 o 
  -4  18   2     7642.12     7842.97    452.22 o 
  -3  18   2    18425.26    19730.83    575.27 o 
  -2  18   2    12484.45    13109.87    463.72 o 
  -1  18   2     1646.50     1399.43    136.91 o 
   0  18   2     2585.28     2635.26    182.62 o 
   1  18   2    26479.47    27041.63    518.08 o 
   2  18   2      925.99      990.65    122.09 o 
   3  18   2     4919.19     5253.99    315.96 o 
   4  18   2      188.65      259.91    103.25 o 
   5  18   2    11071.34    11660.82    580.79 o 
  -4  19   2      655.10      856.17    201.30 o 
  -3  19   2     7945.42     9466.61    424.67 o 
  -2  19   2      904.99     1098.48    174.56 o 
  -1  19   2     9169.50     9560.06    318.50 o 
   0  19   2     5168.28     5158.50    246.48 o 
   1  19   2    11307.08    11829.73    360.48 o 
   2  19   2       79.23      303.51    115.79 o 
   3  19   2     5066.35     5822.18    346.72 o 
  -1  20   2    25579.03    27176.02    600.93 o 
   0  20   2    13540.18    14744.57    452.32 o 
   1  20   2     3262.90     3050.39    245.43 o 
 -11   0   3     4928.19     4934.80    240.73 o 
  -9   0   3     4427.45     4586.24    203.71 o 
  -7   0   3     7832.17     7638.21    268.66 o 
  -5   0   3    87210.19    84131.30    567.94 o 
  -3   0   3    32320.73    32416.07    271.15 o 
  -1   0   3    23031.48    24237.68    364.90 o 
   1   0   3      790.70     1244.44    119.70 o 
   3   0   3     2633.61     3166.58     94.99 o 
   5   0   3     4647.71     5195.65    124.16 o 
   7   0   3    77925.55    76860.79   1887.23 o 
   9   0   3   506338.06   521788.66   3577.79 o 
  11   0   3     9440.41     9880.24    428.45 o 
 -12   1   3     1441.58     1837.83    137.34 o 
 -11   1   3     9493.62     9875.28    245.13 o 
 -10   1   3     2512.32     2729.21    126.18 o 
  -9   1   3     3280.74     3368.20    131.88 o 
  -8   1   3      908.64     1339.35     96.32 o 
  -7   1   3    53727.45    50826.22    492.86 o 
  -6   1   3    24894.62    23298.55    235.04 o 
  -5   1   3   100676.79    97014.77    617.65 o 
  -4   1   3    49692.31    51135.13    462.08 o 
  -3   1   3    41597.34    42257.57    247.25 o 
  -2   1   3      580.24     1026.34     80.19 o 
  -1   1   3     2141.84     2620.76     61.75 o 
   0   1   3      541.94     1130.27     94.99 o 
   1   1   3    62951.17    66682.02    486.99 o 
   2   1   3    18273.60    19055.76    266.92 o 
   3   1   3    29579.41    31566.18    334.90 o 
   4   1   3    17075.38    17564.17    153.54 o 
   5   1   3    22290.45    22529.29    178.74 o 
   6   1   3      434.76      842.40     92.92 o 
   7   1   3      381.86      726.89     78.93 o 
   8   1   3     3339.79     3399.81    118.33 o 
   9   1   3    12364.32    14521.43    445.68 o 
  10   1   3     4351.89     4897.04    207.86 o 
  11   1   3     3559.52     3609.03    190.86 o 
 -12   2   3      107.47      375.92     84.20 o 
 -11   2   3     5593.23     5649.58    190.93 o 
 -10   2   3        0.95      194.52     66.82 o 
  -9   2   3     4067.86     4263.84    138.50 o 
  -8   2   3     4066.94     4284.83    124.96 o 
  -7   2   3    19536.63    18814.16    235.93 o 
  -6   2   3    24297.06    23237.58    198.39 o 
  -5   2   3   176730.83   170719.45    472.67 o 
  -4   2   3    57701.22    55654.29    291.55 o 
  -3   2   3     9967.08    10634.79    127.50 o 
  -2   2   3    57738.85    60474.60    443.84 o 
  -1   2   3    39412.48    40321.13    341.18 o 
   0   2   3    21464.01    23181.89    170.80 o 
   1   2   3   126588.98   132318.67   1447.98 o 
   2   2   3   363961.56   370452.13   4894.75 o 
   3   2   3    70757.16    73349.02    365.65 o 
   4   2   3   131432.30   128649.99   1168.56 o 
   5   2   3     2076.16     2532.14     63.48 o 
   6   2   3   137989.98   134756.31   1067.17 o 
   7   2   3     3094.30     3323.91     97.50 o 
   8   2   3    11563.67    11901.88    223.82 o 
   9   2   3   166383.70   173474.58   1548.19 o 
  10   2   3     9252.44     9829.63    286.09 o 
  11   2   3      752.80      808.79    106.31 o 
 -12   3   3      535.94      633.31     96.32 o 
 -11   3   3    18331.42    19184.54    365.56 o 
 -10   3   3    34410.14    35277.21    435.67 o 
  -9   3   3     6448.68     6122.38    171.52 o 
  -8   3   3      187.30      224.44     56.56 o 
  -7   3   3     4548.55     4466.52    117.83 o 
  -6   3   3    75587.45    72959.80    566.47 o 
  -5   3   3   280990.41   272783.59   1205.28 o 
  -4   3   3      410.19      957.75    110.37 o 
  -3   3   3       26.17      292.15     27.72 o 
  -2   3   3    30663.41    32442.79    256.17 o 
  -1   3   3    16305.89    16797.00    171.06 o 
   0   3   3     5811.33     6530.35    126.81 o 
   1   3   3   122923.71   128240.55   1086.89 o 
   2   3   3     1375.29     1674.14     60.09 o 
   3   3   3    30925.70    32885.97    193.06 o 
   4   3   3    74378.69    75492.18    641.64 o 
   5   3   3    76632.09    76204.18    808.83 o 
   6   3   3     6881.83     7337.18    106.97 o 
   7   3   3    34750.06    34805.35    519.46 o 
   8   3   3     8000.91     8145.76    178.56 o 
   9   3   3      483.41     1052.58    157.15 o 
  10   3   3      102.14      288.79     85.58 o 
  11   3   3    10050.41    10709.19    316.12 o 
 -11   4   3      229.28      349.81     78.50 o 
 -10   4   3    12717.44    13338.24    275.60 o 
  -9   4   3     1634.72     1755.86     99.23 o 
  -8   4   3    11618.80    11240.20    278.26 o 
  -7   4   3     9533.28     9133.83    155.71 o 
  -6   4   3    10121.95     9734.10    126.66 o 
  -5   4   3   121659.87   118431.17    445.59 o 
  -4   4   3      477.93      766.72     38.47 o 
  -3   4   3      802.63      778.87     39.77 o 
  -2   4   3     1112.36     1825.10    169.69 o 
  -1   4   3   108682.49   115241.18   1799.31 o 
   0   4   3    78115.63    77558.34    422.47 o 
   1   4   3   604419.13   576967.38   6420.15 o 
   2   4   3    34783.49    35781.70    263.61 o 
   3   4   3    29939.04    30447.86    397.56 o 
   4   4   3    97243.14    96155.76    718.41 o 
   5   4   3        7.66      313.07     51.67 o 
   6   4   3    32346.10    32523.76    388.54 o 
   7   4   3    28835.52    28595.40    406.61 o 
   8   4   3    67382.32    67093.46    838.54 o 
   9   4   3    27181.88    27815.95    720.96 o 
  10   4   3    28975.18    30975.03    498.40 o 
  11   4   3    30654.64    32960.37    587.22 o 
 -11   5   3      470.38      837.53     95.99 o 
 -10   5   3    20272.48    20385.65    338.79 o 
  -9   5   3      296.47      300.67     60.73 o 
  -8   5   3     1628.20     2079.34    157.46 o 
  -7   5   3    13968.10    13551.37    198.56 o 
  -6   5   3     6467.32     6398.00    122.63 o 
  -5   5   3     7505.82     7325.39    132.28 o 
  -4   5   3    22878.21    21344.99    252.00 o 
  -3   5   3     7043.42     7651.94    158.53 o 
  -2   5   3    64411.93    65709.51    403.55 o 
  -1   5   3   298057.56   298093.91   3229.32 o 
   0   5   3    22508.34    22460.69    342.08 o 
   1   5   3    19666.49    20367.63    270.99 o 
   2   5   3   236192.81   231735.38   3810.95 o 
   3   5   3     1306.52     1629.98     60.24 o 
   4   5   3    28239.54    28617.89    340.48 o 
   5   5   3    14520.51    14405.48    169.97 o 
   6   5   3    11608.08    12009.93    181.30 o 
   7   5   3     1144.10     1393.16     79.67 o 
   8   5   3     5405.84     5746.65    193.79 o 
   9   5   3        5.45      285.07    134.50 o 
  10   5   3    14897.33    15591.31    357.03 o 
  11   5   3    10969.83    11924.69    329.22 o 
 -11   6   3        1.18      243.12     78.47 o 
 -10   6   3      728.69     1217.42    101.62 o 
  -9   6   3    17097.93    16987.59    380.36 o 
  -8   6   3     1576.26     1538.94     89.94 o 
  -7   6   3     1751.72     2475.68    160.80 o 
  -6   6   3      198.34      347.70     38.01 o 
  -5   6   3      472.23      685.38     48.00 o 
  -4   6   3   170673.69   163561.98   1336.94 o 
  -3   6   3    55731.68    54776.92    639.91 o 
  -2   6   3     4135.18     4802.41    158.00 o 
  -1   6   3      786.89      999.40     53.18 o 
   0   6   3   101909.47   103434.80    639.48 o 
   1   6   3    36053.90    37073.22    305.78 o 
   2   6   3     1279.73     1776.74     56.11 o 
   3   6   3   256709.86   252989.80   2729.80 o 
   4   6   3    88471.08    89744.26    841.73 o 
   5   6   3     4662.99     5087.60    127.13 o 
   6   6   3    82033.87    80341.57   1279.93 o 
   7   6   3      160.34      365.82     52.13 o 
   8   6   3    50054.10    50122.59   1177.77 o 
   9   6   3    29414.15    29722.00    414.41 o 
  10   6   3    43698.40    44926.42    597.82 o 
  11   6   3     6171.63     6873.00    279.26 o 
 -11   7   3    15948.74    16859.98    512.25 o 
 -10   7   3      145.40      471.55     81.22 o 
  -9   7   3     1213.45     1179.98     90.52 o 
  -8   7   3     8782.17     8812.87    282.98 o 
  -7   7   3     6564.20     6985.09    159.61 o 
  -6   7   3    42061.23    40889.21    567.29 o 
  -5   7   3      431.38      881.16    108.85 o 
  -4   7   3   109964.02   108059.81    690.52 o 
  -3   7   3    96704.11    97298.39    900.79 o 
  -2   7   3    12415.28    12223.47    217.03 o 
  -1   7   3        8.99      925.70    182.61 o 
   0   7   3     7334.08     6969.22    144.81 o 
   1   7   3    43793.10    43189.51    367.83 o 
   2   7   3    67879.95    69167.84    798.88 o 
   3   7   3     8215.78     8367.28    173.51 o 
   4   7   3       85.74      303.96     49.35 o 
   5   7   3     3504.31     3796.00     99.66 o 
   6   7   3    23317.18    23213.90    376.68 o 
   7   7   3    31112.24    30936.59    658.74 o 
   8   7   3    12029.04    12036.44    339.76 o 
   9   7   3      783.50     1098.24    154.91 o 
  10   7   3      106.88      370.19    106.72 o 
  11   7   3     7588.34     7981.65    352.93 o 
 -11   8   3    31685.70    32796.27    606.13 o 
 -10   8   3    14350.56    14900.52    397.42 o 
  -9   8   3      382.02      517.07     82.43 o 
  -8   8   3    16159.12    16351.31    276.00 o 
  -7   8   3     1408.43     1755.87     94.32 o 
  -6   8   3    41018.95    39610.41    408.04 o 
  -5   8   3     8899.51     8715.07    132.21 o 
  -4   8   3   120833.48   117151.77    963.57 o 
  -3   8   3     2107.06     2519.23    101.20 o 
  -2   8   3    62399.44    60885.21    662.45 o 
  -1   8   3    18946.41    18610.53    265.60 o 
   0   8   3      753.40     1014.23     84.36 o 
   1   8   3    11349.18    11868.32    203.70 o 
   2   8   3    29303.69    29058.13    280.50 o 
   3   8   3       40.68      316.18     50.17 o 
   4   8   3      622.75      960.78     65.43 o 
   5   8   3    25388.52    24152.69    437.07 o 
   6   8   3     3415.57     3756.34    128.13 o 
   7   8   3   167365.39   160578.08   3073.15 o 
   8   8   3    79131.52    76127.43   1150.73 o 
   9   8   3    67555.66    66328.64    866.73 o 
  10   8   3     5508.37     5643.82    313.20 o 
 -10   9   3     4715.58     5318.83    230.46 o 
  -9   9   3    41550.43    41441.89    595.93 o 
  -8   9   3    63777.98    63188.60   1023.23 o 
  -7   9   3    38211.23    36789.38    420.26 o 
  -6   9   3    59069.32    57478.24    676.66 o 
  -5   9   3      316.40      403.08     56.45 o 
  -4   9   3    13275.93    12896.14    191.33 o 
  -3   9   3    11890.51    12017.48    223.16 o 
  -2   9   3     7163.51     7088.12    203.34 o 
  -1   9   3     4119.98     4277.79    169.09 o 
   0   9   3    12971.75    14034.29    255.84 o 
   1   9   3     3036.88     3307.98    115.91 o 
   2   9   3      467.53      669.81     82.65 o 
   3   9   3    35787.91    36352.81    336.52 o 
   4   9   3     3674.40     4017.62    119.41 o 
   5   9   3     1440.26     1510.89     78.07 o 
   6   9   3     6203.55     6064.06    193.92 o 
   7   9   3    23802.99    23538.21    379.66 o 
   8   9   3      443.23      598.33    118.65 o 
   9   9   3    12575.03    12525.78    436.08 o 
  10   9   3        0.18      219.49    131.40 o 
 -10  10   3      281.10      569.88    105.59 o 
  -9  10   3     2982.01     3050.14    176.94 o 
  -8  10   3        0.03      554.70    123.82 o 
  -7  10   3     3294.16     3742.65    145.57 o 
  -6  10   3     9490.62     8947.03    228.32 o 
  -5  10   3    15850.73    15311.02    369.44 o 
  -4  10   3     3813.88     3880.05    139.48 o 
  -3  10   3    16724.23    15781.66    295.16 o 
  -2  10   3       58.50       86.45     62.60 o 
  -1  10   3    16933.02    16371.52    334.38 o 
   0  10   3      554.76      737.46     69.25 o 
   1  10   3    11794.12    11564.59    203.96 o 
   2  10   3    69082.69    70256.65    602.91 o 
   3  10   3    67013.47    66168.19    874.16 o 
   4  10   3    92595.49    91205.67    920.66 o 
   5  10   3       98.32      158.19     69.51 o 
   6  10   3    23521.85    23035.97    444.61 o 
   7  10   3    63401.18    61403.17    818.87 o 
   8  10   3     1015.26      851.14    170.15 o 
   9  10   3       56.10       46.46    129.94 o 
  10  10   3     7650.03     8004.30    380.85 o 
 -10  11   3     3199.55     3150.03    194.29 o 
  -9  11   3      166.01      242.71     88.47 o 
  -8  11   3    10998.33    11011.44    313.89 o 
  -7  11   3    69735.24    66138.23    719.73 o 
  -6  11   3     2888.70     2855.21    134.94 o 
  -5  11   3    47934.93    47173.66    824.92 o 
  -4  11   3    11768.17    11681.81    236.93 o 
  -3  11   3    36618.59    36245.94    765.62 o 
  -2  11   3   175845.70   172707.89   1957.08 o 
  -1  11   3    15908.20    15707.01    441.42 o 
   0  11   3     8698.61     8591.35    185.16 o 
   1  11   3    76435.23    76474.95    755.56 o 
   2  11   3      430.59      857.85     74.38 o 
   3  11   3    24113.50    23013.08    285.09 o 
   4  11   3    21168.68    21348.38    330.46 o 
   5  11   3     1734.92     1902.88    111.63 o 
   6  11   3     1994.19     1943.49    100.71 o 
   7  11   3     8780.23     8370.21    234.01 o 
   8  11   3     2172.15     1971.19    180.61 o 
   9  11   3      101.08        0.00    128.77 o 
  -9  12   3     3019.89     2779.83    178.96 o 
  -8  12   3    17124.00    16357.43    390.54 o 
  -7  12   3     1018.62     1055.30    105.35 o 
  -6  12   3    10456.17    10068.45    237.00 o 
  -5  12   3     3340.54     3282.97    126.75 o 
  -4  12   3      855.18     1013.32     98.27 o 
  -3  12   3   241821.92   237906.97   1483.41 o 
  -2  12   3     2745.15     3083.59    155.61 o 
  -1  12   3    13421.38    13769.96    260.40 o 
   0  12   3    37039.83    37008.72    401.44 o 
   1  12   3      882.15     1314.61     90.20 o 
   2  12   3     7096.49     7188.33    237.17 o 
   3  12   3    96489.03    94967.68    945.56 o 
   4  12   3    42069.45    43348.89    519.95 o 
   5  12   3    17236.49    17091.35    313.72 o 
   6  12   3    28513.53    27119.73    689.09 o 
   7  12   3     7051.78     6413.72    300.06 o 
   8  12   3      260.65      373.05    136.93 o 
   9  12   3    13281.29    13190.57    468.06 o 
  -9  13   3     1135.74     1172.74    139.57 o 
  -8  13   3    14128.20    13713.83    372.34 o 
  -7  13   3     4971.27     4761.33    196.27 o 
  -6  13   3       52.34       80.44     63.49 o 
  -5  13   3    29550.57    29684.42    663.40 o 
  -4  13   3      497.99      582.27     89.49 o 
  -3  13   3     3374.08     3830.48    181.98 o 
  -2  13   3    63469.73    61378.91    649.05 o 
  -1  13   3    31897.41    31501.59    525.34 o 
   0  13   3   122000.95   121543.67   1041.01 o 
   1  13   3    16793.32    16688.30    394.96 o 
   2  13   3     1110.92     1323.38     93.05 o 
   3  13   3     7696.73     7522.24    193.28 o 
   4  13   3      962.41      832.37     88.55 o 
   5  13   3    12811.73    12701.37    366.38 o 
   6  13   3    99893.23    98000.78   1514.83 o 
   7  13   3      450.37      592.70    147.37 o 
   8  13   3        4.46        0.00    125.54 o 
   9  13   3     1245.58     1407.81    194.49 o 
  -8  14   3     2133.97     2101.63    145.50 o 
  -7  14   3     9103.07     9101.27    273.54 o 
  -6  14   3     3590.98     3421.79    156.68 o 
  -5  14   3     5861.73     6755.91    282.30 o 
  -4  14   3    32949.64    34333.73    544.91 o 
  -3  14   3     3938.18     3816.15    181.69 o 
  -2  14   3       15.16       71.48    100.19 o 
  -1  14   3    29540.17    29360.85    524.09 o 
   0  14   3     5064.46     5577.06    223.84 o 
   1  14   3    48181.12    47643.64    901.95 o 
   2  14   3     1085.47     1403.71    107.29 o 
   3  14   3    19930.89    19669.35    317.29 o 
   4  14   3    30979.21    30606.90    478.10 o 
   5  14   3    34259.62    34309.04    769.08 o 
   6  14   3    15240.43    15560.20    363.55 o 
   7  14   3    32005.40    30139.97   1343.72 o 
   8  14   3     6401.70     6158.01    324.74 o 
  -8  15   3     9073.59     8916.78    316.61 o 
  -7  15   3    27116.06    28047.67    789.24 o 
  -6  15   3     7177.28     7333.50    261.97 o 
  -5  15   3    44767.84    48059.95    684.68 o 
  -4  15   3      220.92      129.94    116.96 o 
  -3  15   3     1451.54     1577.39    163.97 o 
  -2  15   3    13479.39    13588.78    434.73 o 
  -1  15   3    40782.76    40540.14    734.38 o 
   0  15   3      514.77      663.40    105.64 o 
   1  15   3    31069.22    31568.40    788.63 o 
   2  15   3     5236.36     5480.50    194.42 o 
   3  15   3        4.57      270.60     80.99 o 
   4  15   3    43150.66    42041.89    577.79 o 
   5  15   3      523.56      505.03     85.93 o 
   6  15   3     7316.06     7744.42    234.98 o 
   7  15   3     3672.63     3470.21    214.55 o 
  -7  16   3       26.37       73.56    126.39 o 
  -6  16   3     3900.23     3892.86    224.79 o 
  -5  16   3      719.29      666.84    156.55 o 
  -4  16   3      147.25        0.00    166.93 o 
  -3  16   3      899.51      745.39    220.89 o 
  -2  16   3    77971.24    79702.13   1076.06 o 
  -1  16   3     8883.52     8531.31    282.54 o 
   0  16   3    25733.21    26315.97    481.66 o 
   1  16   3     2032.33     2819.97    183.94 o 
   2  16   3      537.71      500.47     85.04 o 
   3  16   3    14817.68    15060.61    328.33 o 
   4  16   3     1821.82     1704.82    141.72 o 
   5  16   3     8561.23     9095.39    299.96 o 
   6  16   3    34542.90    34920.16    618.22 o 
   7  16   3    10434.24    10742.53    337.02 o 
  -6  17   3     3649.73     3734.59    282.26 o 
  -5  17   3     4440.41     4896.95    264.30 o 
  -4  17   3     3332.42     3498.17    251.66 o 
  -3  17   3     2607.29     3298.93    253.95 o 
  -2  17   3        9.24      724.36    171.12 o 
  -1  17   3      984.86     1060.41    117.98 o 
   0  17   3      337.56      608.92    118.66 o 
   1  17   3     2052.10     2263.94    169.65 o 
   2  17   3    27433.14    29126.85    528.97 o 
   3  17   3       54.60        0.00    105.73 o 
   4  17   3     7002.74     7484.77    278.10 o 
   5  17   3     1687.37     1687.28    146.58 o 
   6  17   3     7996.41     9046.40    364.55 o 
  -5  18   3      528.42      770.61    183.26 o 
  -4  18   3     4236.14     4358.67    289.48 o 
  -3  18   3     1286.88     1690.70    283.95 o 
  -2  18   3    27340.40    27686.46    590.17 o 
  -1  18   3     1479.06     1679.09    142.47 o 
   0  18   3    26681.89    27938.67    527.22 o 
   1  18   3    14600.04    15358.46    513.26 o 
   2  18   3     4432.74     4510.94    223.65 o 
   3  18   3    10111.85    10973.04    390.60 o 
   4  18   3    27188.76    27855.50    552.62 o 
   5  18   3    14335.94    15076.26    596.36 o 
  -3  19   3    41053.69    43063.79   1026.52 o 
  -2  19   3     1314.13     1515.79    181.16 o 
  -1  19   3     9122.45     8656.84    301.92 o 
   0  19   3    17510.52    18681.02    444.67 o 
   1  19   3    20174.34    21384.46    478.24 o 
   2  19   3     1098.37     1559.42    183.00 o 
   3  19   3      139.48      652.89    159.81 o 
   0  20   3     5969.63     6744.49    289.92 o 
 -12   0   4    54694.68    55803.45   1116.97 o 
 -10   0   4    20424.36    20586.24    569.70 o 
  -8   0   4     3490.78     3659.31    187.94 o 
  -6   0   4   170957.03   165140.52   1650.56 o 
  -4   0   4   151235.00   157065.13    987.99 o 
  -2   0   4   226001.30   234862.63   1427.70 o 
   0   0   4      662.21      906.98    130.24 o 
   2   0   4   206613.77   214294.78   1160.48 o 
   4   0   4    15582.76    16912.01    201.70 o 
   6   0   4     1402.38     2229.67    173.55 o 
   8   0   4     6863.50     7231.18    238.17 o 
  10   0   4      454.70      586.33    137.03 o 
 -12   1   4        0.45      292.72     91.66 o 
 -11   1   4     1851.52     1779.65    118.87 o 
 -10   1   4    46872.51    47442.75    675.36 o 
  -9   1   4    12407.41    12341.83    253.90 o 
  -8   1   4      750.83      834.92     64.31 o 
  -7   1   4    20417.67    19485.79    247.67 o 
  -6   1   4     1471.86     1559.90     58.06 o 
  -5   1   4   105851.39   103412.68    832.47 o 
  -4   1   4    17120.34    17563.91    148.71 o 
  -3   1   4    22381.72    22584.39    196.33 o 
  -2   1   4   678603.56   715235.06   3710.34 o 
  -1   1   4    49486.30    50744.98    388.71 o 
   0   1   4    45312.63    47642.63    235.65 o 
   1   1   4     6596.54     6954.97    107.42 o 
   2   1   4    15980.45    16597.44    204.80 o 
   3   1   4   190825.63   194732.86    701.68 o 
   4   1   4    52951.80    54004.80    461.56 o 
   5   1   4    16103.53    16230.29    192.66 o 
   6   1   4    31916.58    32896.07    404.11 o 
   7   1   4      159.86      352.50     39.32 o 
   8   1   4       21.71      401.98    103.21 o 
   9   1   4     4316.82     4934.48    203.44 o 
  10   1   4     1934.49     2024.12    140.50 o 
  11   1   4     6364.28     6319.18    248.13 o 
 -12   2   4    12616.36    13283.02    324.73 o 
 -11   2   4     6305.01     6484.91    240.02 o 
 -10   2   4       13.82      226.79     72.56 o 
  -9   2   4      464.50      543.08     72.71 o 
  -8   2   4     5670.26     5505.12    151.66 o 
  -7   2   4   141388.81   135827.67    750.08 o 
  -6   2   4     7654.93     7519.55     97.70 o 
  -5   2   4   195156.48   188950.67   1438.52 o 
  -4   2   4     6965.40     7274.46    109.23 o 
  -3   2   4     7451.37     7690.80    118.68 o 
  -2   2   4      966.19     1474.04     58.98 o 
  -1   2   4    11784.01    12542.09    167.95 o 
   0   2   4     4439.14     4760.55     81.46 o 
   1   2   4    14993.08    16695.06    243.76 o 
   2   2   4    40715.13    43459.66    567.46 o 
   3   2   4     7021.01     7247.63    132.03 o 
   4   2   4    96141.46    98253.13    554.65 o 
   5   2   4    15294.83    16289.67    219.43 o 
   6   2   4     2302.71     2645.12     84.49 o 
   7   2   4      715.21      953.75     96.43 o 
   8   2   4     3246.86     3711.43    141.62 o 
   9   2   4    50579.62    51303.43    874.77 o 
  10   2   4       66.98      204.39     83.91 o 
  11   2   4      158.72       93.75     93.95 o 
 -11   3   4     7871.01     8065.91    226.80 o 
 -10   3   4    25597.18    25515.93    390.56 o 
  -9   3   4    29426.11    28466.57    568.08 o 
  -8   3   4    45739.88    43679.82    548.24 o 
  -7   3   4     6005.72     6099.52    181.06 o 
  -6   3   4      576.38      771.21     38.85 o 
  -5   3   4     4119.92     4008.33     86.10 o 
  -4   3   4       75.13      222.34     30.25 o 
  -3   3   4     9941.30    10538.37    143.64 o 
  -2   3   4   294118.69   296626.19   1140.19 o 
  -1   3   4   120559.32   126492.38    690.57 o 
   0   3   4   241627.69   248941.44   2975.10 o 
   1   3   4   186186.72   189511.30   1071.89 o 
   2   3   4     7763.71     8220.19    124.60 o 
   3   3   4    88995.26    90251.00    722.40 o 
   4   3   4   111260.50   110687.25    554.42 o 
   5   3   4      339.58      787.41    105.67 o 
   6   3   4     1561.72     1792.68     88.18 o 
   7   3   4     4085.71     4570.66    205.87 o 
   8   3   4     4077.18     4435.01    190.57 o 
   9   3   4      860.41      966.68    100.96 o 
  10   3   4    39537.93    40515.16    570.39 o 
  11   3   4     1389.67     1688.58    147.42 o 
 -11   4   4     1239.48     1388.10    113.69 o 
 -10   4   4   140628.72   140865.84   1195.87 o 
  -9   4   4       52.67      285.00     77.72 o 
  -8   4   4   154933.59   147794.28   2347.24 o 
  -7   4   4    19182.07    18430.15    196.08 o 
  -6   4   4     2532.62     2500.07     69.19 o 
  -5   4   4     7054.76     7155.18    117.12 o 
  -4   4   4      914.52     1087.69     61.11 o 
  -3   4   4       28.64      264.53     35.53 o 
  -2   4   4     4996.88     5529.32    104.20 o 
  -1   4   4    50035.59    52816.55    436.58 o 
   0   4   4    79354.30    84940.38    558.14 o 
   1   4   4    89773.77    91704.63    763.78 o 
   2   4   4     1734.71     2049.17     76.43 o 
   3   4   4   140449.39   144112.02   1773.65 o 
   4   4   4     7565.63     8317.86    180.80 o 
   5   4   4    68523.16    69439.81    613.14 o 
   6   4   4    12005.98    12335.20    185.33 o 
   7   4   4    27803.89    28907.77    352.31 o 
   8   4   4    20672.62    21586.27    393.87 o 
   9   4   4     5279.98     5382.73    202.38 o 
  10   4   4    15904.57    16498.80    367.09 o 
  11   4   4      273.59      386.74    110.43 o 
 -11   5   4     4384.76     4452.17    188.01 o 
 -10   5   4     8895.53     9796.75    300.80 o 
  -9   5   4    16933.09    16732.09    306.99 o 
  -8   5   4    45251.05    44927.05   1082.29 o 
  -7   5   4     6056.26     5726.23    129.50 o 
  -6   5   4     5755.58     6038.07    104.11 o 
  -5   5   4     3135.58     3316.52     69.06 o 
  -4   5   4     8269.95     8594.72    137.57 o 
  -3   5   4    87997.48    84173.35    817.47 o 
  -2   5   4       26.06      431.67     71.01 o 
  -1   5   4     8259.58     8002.64    178.98 o 
   0   5   4     6161.09     6428.31    126.07 o 
   1   5   4    21131.47    22355.32    249.68 o 
   2   5   4    14000.75    15175.34    158.35 o 
   3   5   4       60.18      223.70     32.27 o 
   4   5   4    61462.79    62719.35    663.31 o 
   5   5   4       16.10      350.84     56.92 o 
   6   5   4   108305.66   109027.65   1576.99 o 
   7   5   4    90846.43    91247.52   1662.18 o 
   8   5   4     4882.31     4965.82    165.02 o 
   9   5   4    18832.15    18885.77    481.08 o 
  10   5   4      895.23     1151.39    117.83 o 
  11   5   4    20329.37    21759.57    445.38 o 
 -11   6   4       21.76       73.69     74.09 o 
 -10   6   4    52406.79    52505.93    505.71 o 
  -9   6   4    33336.56    33073.85    399.13 o 
  -8   6   4     1098.58     1214.63     99.38 o 
  -7   6   4      598.53      788.94     68.31 o 
  -6   6   4    17210.22    16792.90    191.39 o 
  -5   6   4   233625.81   227911.23   1106.71 o 
  -4   6   4    28791.95    28874.91    265.44 o 
  -3   6   4   200095.14   196777.75   1050.59 o 
  -2   6   4    36319.11    36948.00    385.99 o 
  -1   6   4     2832.45     2962.13     94.76 o 
   0   6   4    52484.30    50536.77    649.77 o 
   1   6   4    26729.79    26791.55    320.19 o 
   2   6   4    93302.60    89977.84   1088.48 o 
   3   6   4     3475.63     3803.09     92.51 o 
   4   6   4     5857.15     5867.71    102.32 o 
   5   6   4     3746.56     4054.59     81.60 o 
   6   6   4    44773.16    45343.71    586.18 o 
   7   6   4     3921.36     3871.43    151.97 o 
   8   6   4     3938.83     4041.26    160.18 o 
   9   6   4     2548.25     2652.71    166.69 o 
  10   6   4       29.97      494.71    205.60 o 
  11   6   4    15567.07    15814.82    454.48 o 
 -11   7   4     1073.73     1271.72    118.96 o 
 -10   7   4    11342.03    11538.07    355.82 o 
  -9   7   4     6684.63     6822.67    189.51 o 
  -8   7   4       58.52      158.26     73.27 o 
  -7   7   4     1254.66     1371.96     78.52 o 
  -6   7   4     2059.85     2317.75     95.07 o 
  -5   7   4    26415.39    25656.18    258.70 o 
  -4   7   4    28006.14    27964.19    282.03 o 
  -3   7   4   200397.19   199351.22   2081.78 o 
  -2   7   4     9576.06     9587.56    261.00 o 
  -1   7   4   189099.63   181324.06   1581.51 o 
   0   7   4    37001.00    35711.32    328.38 o 
   1   7   4    14628.42    15027.15    261.99 o 
   2   7   4   184668.19   180105.77   1436.15 o 
   3   7   4     1638.55     1602.94     82.13 o 
   4   7   4    98370.92    95496.41   1248.58 o 
   5   7   4    36036.86    35370.09    545.77 o 
   6   7   4    13708.20    13609.11    232.42 o 
   7   7   4      654.88      877.02     95.51 o 
   8   7   4     1439.43     1536.60    126.59 o 
   9   7   4     9721.08     9622.56    295.83 o 
  10   7   4     7342.58     7743.28    284.74 o 
  11   7   4     1259.79     1734.55    286.29 o 
 -11   8   4     6281.58     6538.13    253.90 o 
 -10   8   4    16194.19    16896.56    533.42 o 
  -9   8   4    17647.50    17467.92    301.76 o 
  -8   8   4    88739.54    88584.52   1151.18 o 
  -7   8   4    48217.24    47433.34    686.68 o 
  -6   8   4        4.04      161.10     51.27 o 
  -5   8   4     2499.99     2412.11     88.96 o 
  -4   8   4    45758.42    45313.04    515.46 o 
  -3   8   4     1098.43     1381.77     87.77 o 
  -2   8   4    34390.52    35037.95    744.33 o 
  -1   8   4     5546.72     5497.79    132.31 o 
   0   8   4     9078.05     9147.82    176.70 o 
   1   8   4      877.90     1035.53     87.77 o 
   2   8   4    20302.08    20147.08    217.94 o 
   3   8   4    30442.51    30479.57    304.30 o 
   4   8   4    61247.49    59428.53    746.74 o 
   5   8   4    70983.68    69132.27    883.37 o 
   6   8   4     3162.40     3431.16    104.99 o 
   7   8   4       87.23      272.89     83.62 o 
   8   8   4      859.72      922.44    102.36 o 
   9   8   4     2021.29     2124.89    183.47 o 
  10   8   4      847.06      717.64    150.83 o 
 -10   9   4    10202.36    10524.22    293.36 o 
  -9   9   4    13013.59    13666.18    315.73 o 
  -8   9   4    54637.24    55441.66   1170.69 o 
  -7   9   4    11234.47    10883.82    213.49 o 
  -6   9   4     2996.24     3166.94    109.72 o 
  -5   9   4     1717.22     1715.49     81.23 o 
  -4   9   4      647.04      699.88     68.03 o 
  -3   9   4     1639.27     1821.28    106.22 o 
  -2   9   4   142735.36   144913.50   1346.78 o 
  -1   9   4   198188.88   195056.56   1104.70 o 
   0   9   4   129663.37   125515.79   1085.28 o 
   1   9   4      264.00      530.22    107.12 o 
   2   9   4     1309.29     1504.19     69.60 o 
   3   9   4     9348.36     9691.75    170.09 o 
   4   9   4    27375.49    27598.98    399.52 o 
   5   9   4     1766.36     1993.77    101.19 o 
   6   9   4     6815.10     6459.18    240.32 o 
   7   9   4    32103.58    29789.60    895.96 o 
   8   9   4     2592.07     2260.10    163.85 o 
   9   9   4    27761.15    27381.04    640.79 o 
  10   9   4    31225.49    30675.15    861.17 o 
 -10  10   4        4.01      139.25     91.04 o 
  -9  10   4      284.17      281.29     85.61 o 
  -8  10   4    15796.55    15518.77    391.62 o 
  -7  10   4    68485.31    66590.51    569.42 o 
  -6  10   4    30028.78    29560.00    362.98 o 
  -5  10   4     7123.79     6688.53    176.34 o 
  -4  10   4    88438.70    86691.61   1349.55 o 
  -3  10   4    17792.53    18124.28    416.75 o 
  -2  10   4    14764.57    14328.50    505.32 o 
  -1  10   4    70513.63    70445.55    604.05 o 
   0  10   4     2128.60     2128.49    102.39 o 
   1  10   4   109292.05   107843.40   2019.23 o 
   2  10   4    21217.42    21441.01    301.67 o 
   3  10   4     3400.06     3631.74    107.70 o 
   4  10   4    37202.17    35888.72    407.61 o 
   5  10   4     1685.88     3219.86    782.01 o 
   6  10   4     4137.66     4231.98    134.10 o 
   7  10   4    23601.45    22374.17    456.25 o 
   8  10   4     5294.77     4958.12    236.89 o 
   9  10   4    18274.40    17703.76    521.70 o 
  10  10   4      195.33      622.98    191.95 o 
 -10  11   4     1024.99     1155.98    138.93 o 
  -9  11   4     1741.49     1796.41    141.72 o 
  -8  11   4     3016.12     3243.42    182.02 o 
  -7  11   4     3441.82     4184.78    227.48 o 
  -6  11   4     1715.45     1659.04     97.03 o 
  -5  11   4    60062.71    57827.16    944.21 o 
  -4  11   4    58678.20    57644.25   1016.14 o 
  -3  11   4      266.30      486.03     98.47 o 
  -2  11   4    20675.32    20225.24    490.37 o 
  -1  11   4      321.33      497.32     94.13 o 
   0  11   4     1270.14     1337.31     81.54 o 
   1  11   4     1559.66     2117.52    112.22 o 
   2  11   4      181.29      410.45     68.98 o 
   3  11   4    41995.09    41677.12    361.02 o 
   4  11   4    20873.79    20612.43    339.38 o 
   5  11   4    20623.68    21135.91    343.75 o 
   6  11   4    28063.94    27420.52    705.07 o 
   7  11   4    14744.51    13760.21    516.92 o 
   8  11   4     3850.72     3613.44    239.98 o 
   9  11   4      245.64      237.42    149.12 o 
  -9  12   4    16943.70    17208.69    417.35 o 
  -8  12   4     2345.20     2448.02    161.92 o 
  -7  12   4      745.45      903.58     91.58 o 
  -6  12   4    19785.72    19406.17    325.43 o 
  -5  12   4     3519.92     3339.98    186.40 o 
  -4  12   4    33744.93    32521.21    520.56 o 
  -3  12   4     3262.30     3438.53    182.74 o 
  -2  12   4    33066.66    33933.22    620.91 o 
  -1  12   4    29940.96    30401.46    506.81 o 
   0  12   4    54150.64    52134.92    511.79 o 
   1  12   4   112787.27   111989.09   1782.55 o 
   2  12   4       90.24      215.24     76.11 o 
   3  12   4      286.59      680.40    127.74 o 
   4  12   4      211.27      274.18     70.20 o 
   5  12   4     2365.79     2861.08    140.24 o 
   6  12   4    42712.88    41230.64    792.06 o 
   7  12   4    33745.85    32542.93    573.99 o 
   8  12   4    16367.13    15794.64    488.24 o 
   9  12   4    19582.20    18323.49    598.92 o 
  -9  13   4      265.79      384.71    104.92 o 
  -8  13   4    14074.88    14708.86    420.23 o 
  -7  13   4    16382.14    16240.38    337.03 o 
  -6  13   4     8519.99     8836.54    245.77 o 
  -5  13   4     2209.41     2363.21    124.13 o 
  -4  13   4      672.97      727.74     93.25 o 
  -3  13   4     6684.39     7280.21    305.90 o 
  -2  13   4    56510.90    56673.16   1181.24 o 
  -1  13   4      588.28      568.98    100.81 o 
   0  13   4    19561.39    19433.73    356.65 o 
   1  13   4   101363.52   103244.26    808.63 o 
   2  13   4        0.17      342.41     71.11 o 
   3  13   4    11240.15    10932.66    209.16 o 
   4  13   4     1827.83     1966.67    118.94 o 
   5  13   4    80629.52    79491.48   1790.62 o 
   6  13   4    30416.11    29865.45    589.12 o 
   7  13   4     7190.15     7165.32    283.62 o 
   8  13   4      391.57      392.04    123.74 o 
  -8  14   4       37.42      164.19     96.00 o 
  -7  14   4    43189.10    43466.12    592.36 o 
  -6  14   4     2512.89     2679.96    140.50 o 
  -5  14   4    42757.15    41666.56    721.10 o 
  -4  14   4    16561.63    17036.95    395.21 o 
  -3  14   4    24943.63    25475.54    461.60 o 
  -2  14   4     2909.05     3044.17    216.44 o 
  -1  14   4    14193.23    15173.92    384.63 o 
   0  14   4      123.37        0.37    105.58 o 
   1  14   4    22978.78    24047.11    786.82 o 
   2  14   4     5308.96     5135.13    186.75 o 
   3  14   4    12894.91    13076.33    275.12 o 
   4  14   4    44418.59    45436.33    595.97 o 
   5  14   4    15923.56    15240.84    306.71 o 
   6  14   4    10960.80    11056.51    311.04 o 
   7  14   4     1170.27     1100.10    136.01 o 
   8  14   4     4191.80     4136.19    275.02 o 
  -7  15   4    11598.25    11814.76    400.51 o 
  -6  15   4     2247.91     2470.16    167.75 o 
  -5  15   4      282.11      842.34    121.22 o 
  -4  15   4      293.58      340.36    121.26 o 
  -3  15   4     7275.56     8223.62    374.89 o 
  -2  15   4      449.33      723.49    136.55 o 
  -1  15   4       50.99       41.35    114.43 o 
   0  15   4     6926.49     7614.60    298.63 o 
   1  15   4    28781.57    29565.17    804.65 o 
   2  15   4    39712.99    40184.77    938.05 o 
   3  15   4       26.14      120.89     91.13 o 
   4  15   4   121477.59   121850.06   1145.75 o 
   5  15   4     1750.11     2230.54    146.32 o 
   6  15   4     7337.55     7288.62    230.66 o 
   7  15   4     2253.59     2016.24    158.74 o 
  -7  16   4    30793.39    31015.75    962.58 o 
  -6  16   4     3210.03     3946.84    321.72 o 
  -5  16   4    60034.75    59903.55   1004.35 o 
  -4  16   4     6011.67     5648.15    454.91 o 
  -3  16   4     6939.77     7857.42    362.50 o 
  -2  16   4      348.31      566.43    155.82 o 
  -1  16   4    11307.86    11563.21    476.62 o 
   0  16   4    61973.41    65214.59    843.95 o 
   1  16   4    20928.62    22101.58    537.35 o 
   2  16   4      729.60      799.58    103.89 o 
   3  16   4     3281.09     3279.70    180.44 o 
   4  16   4     1682.50     2030.70    164.00 o 
   5  16   4    13778.69    14302.25    441.85 o 
   6  16   4      782.20      915.59    107.27 o 
  -6  17   4      160.19      516.36    332.87 o 
  -5  17   4     4318.98     4683.29    259.02 o 
  -4  17   4    10096.03     9893.82    411.17 o 
  -3  17   4    47101.15    49731.39   1163.14 o 
  -2  17   4       14.00      724.28    180.03 o 
  -1  17   4     7289.32     7247.24    266.23 o 
   0  17   4     9535.30     9848.92    314.79 o 
   1  17   4    12601.30    12307.78    351.82 o 
   2  17   4     1828.11     2183.85    144.24 o 
   3  17   4    13195.29    13131.58    356.78 o 
   4  17   4       71.15      420.03    108.24 o 
   5  17   4     2252.45     2027.84    160.49 o 
   6  17   4      167.36      137.15     98.47 o 
  -5  18   4      691.90      730.46    137.36 o 
  -4  18   4    11421.79    11500.95    455.13 o 
  -3  18   4    31127.70    33114.04    757.70 o 
  -2  18   4    35323.11    34968.04    771.10 o 
  -1  18   4      133.91      273.12    125.51 o 
   0  18   4     1146.68     1231.64    131.94 o 
   1  18   4     9278.53     9949.22    330.54 o 
   2  18   4     1233.29     1527.40    171.62 o 
   3  18   4     6649.06     6710.17    270.18 o 
   4  18   4      393.51      630.07    130.99 o 
  -3  19   4     1130.18     1281.76    192.51 o 
  -2  19   4     1133.01     1349.66    162.40 o 
  -1  19   4     1081.18      831.38    153.78 o 
   0  19   4     3962.16     4162.41    215.54 o 
   1  19   4     2672.92     2334.71    170.91 o 
   2  19   4    22327.73    22761.61    565.39 o 
   3  19   4    14169.40    15289.78    498.93 o 
 -11   0   5    43196.07    43992.81   1045.96 o 
  -9   0   5     8785.38     8717.49    255.54 o 
  -7   0   5   187391.17   174696.13   1819.94 o 
  -5   0   5      262.45      381.98     47.71 o 
  -3   0   5    39099.86    38325.02    360.23 o 
   1   0   5   890472.81  1019446.19  12724.98 o 
   3   0   5     2643.82     3548.97    144.99 o 
   5   0   5    46301.57    45530.84    507.23 o 
   7   0   5    92349.11    93196.95   1443.66 o 
   9   0   5    44092.42    43782.53   1081.98 o 
  11   0   5      479.46      694.87    205.46 o 
 -11   1   5    11571.51    11901.04    285.31 o 
 -10   1   5    15828.16    15862.73    349.99 o 
  -9   1   5     2953.82     2972.03    120.16 o 
  -8   1   5    49010.14    47316.64    389.20 o 
  -7   1   5    39276.19    38113.15    325.20 o 
  -6   1   5     3130.42     3290.87     83.57 o 
  -5   1   5    19832.60    19844.64    201.35 o 
  -4   1   5     1119.69     1709.72    316.79 o 
  -3   1   5      892.64     1174.43     55.39 o 
  -2   1   5    61290.79    62697.58    832.12 o 
  -1   1   5    58874.45    60894.02    918.83 o 
   0   1   5     1286.95     1919.76     51.82 o 
   1   1   5    58210.64    61596.50    333.03 o 
   2   1   5   133149.97   137250.33   1126.37 o 
   3   1   5    11394.06    12903.10    225.12 o 
   4   1   5    43369.27    44051.71    337.65 o 
   5   1   5    71298.46    71325.00    419.14 o 
   6   1   5    30480.91    31282.17    389.12 o 
   7   1   5    29528.93    30245.44    528.98 o 
   8   1   5    18475.15    19278.66    350.52 o 
   9   1   5     6866.68     7233.20    235.38 o 
  10   1   5      505.05      797.56    107.24 o 
  11   1   5    19988.79    21036.75    441.48 o 
 -11   2   5       51.15       73.69     71.43 o 
 -10   2   5     1024.93     1684.20    225.24 o 
  -9   2   5        3.06      458.34     93.14 o 
  -8   2   5     2075.94     2383.07    100.04 o 
  -7   2   5     8490.93     8449.71    145.97 o 
  -6   2   5    51536.41    50492.36    307.29 o 
  -5   2   5    74461.34    71965.44    365.75 o 
  -4   2   5   150325.30   148458.72   1678.15 o 
  -3   2   5      520.92      690.79     42.71 o 
  -2   2   5    71248.27    70407.51   1005.03 o 
  -1   2   5    22023.70    22805.10    282.92 o 
   0   2   5   132859.73   134536.72    619.11 o 
   1   2   5   547857.31   579206.81   1569.33 o 
   2   2   5    67698.11    69697.30    759.42 o 
   3   2   5     1381.47     1838.44     69.91 o 
   4   2   5   272075.34   265981.16   1178.91 o 
   5   2   5     1655.99     1962.40    145.79 o 
   6   2   5   200190.36   202221.42   2594.97 o 
   7   2   5    22179.37    22812.43    483.68 o 
   8   2   5      845.11     1190.01    163.64 o 
   9   2   5    23497.38    24226.12    418.89 o 
  10   2   5     5603.84     5824.88    227.10 o 
  11   2   5      165.49      371.07     97.26 o 
 -11   3   5      291.96      335.94     99.57 o 
 -10   3   5     3880.47     3734.22    180.09 o 
  -9   3   5    59947.85    59427.81   1051.69 o 
  -8   3   5      438.52      615.31     78.13 o 
  -7   3   5       36.53      195.33     36.48 o 
  -6   3   5     2564.53     2710.26     78.65 o 
  -5   3   5      298.53      668.38     52.98 o 
  -4   3   5   107672.19   105538.63   1065.51 o 
  -3   3   5     8386.44     8878.91    150.82 o 
  -2   3   5      873.38      993.50     83.27 o 
  -1   3   5    13665.15    14156.95    140.58 o 
   0   3   5     4957.41     5656.89     95.07 o 
   1   3   5    54708.63    55813.69    389.68 o 
   2   3   5     3612.72     3823.69     92.37 o 
   3   3   5     1324.23     1553.62     65.26 o 
   4   3   5       19.97      454.00     56.41 o 
   5   3   5     1268.15     1562.68     61.54 o 
   6   3   5    44310.31    43844.24    424.45 o 
   7   3   5    58061.45    60115.47    831.70 o 
   8   3   5        5.20      204.00     82.39 o 
   9   3   5    21726.63    22386.33    433.14 o 
  10   3   5    12533.18    12462.29    323.17 o 
  11   3   5    28518.31    29685.89    573.33 o 
 -11   4   5      109.32      199.47     75.92 o 
 -10   4   5      862.39     1025.16    101.12 o 
  -9   4   5    15230.95    16040.24    344.45 o 
  -8   4   5    34337.21    33736.66    510.27 o 
  -7   4   5    93000.58    87964.00    590.43 o 
  -6   4   5    16548.17    15802.33    172.42 o 
  -5   4   5    13257.62    13380.77    176.52 o 
  -4   4   5    54276.49    53038.13    368.71 o 
  -3   4   5    79021.95    78426.40    409.29 o 
  -2   4   5     2393.04     2729.80     75.84 o 
  -1   4   5    96973.88    99088.60   1335.03 o 
   0   4   5    25530.05    26172.45    274.10 o 
   1   4   5     7569.72     8344.39    141.85 o 
   2   4   5    18720.17    19014.54    211.26 o 
   3   4   5   112557.21   113317.16    623.52 o 
   4   4   5     8857.42     9246.83    130.11 o 
   5   4   5   125818.61   127072.05    811.84 o 
   6   4   5     1551.78     2097.75    118.69 o 
   7   4   5   204314.28   215259.63   2091.35 o 
   8   4   5    27062.09    28219.16    501.90 o 
   9   4   5    51893.61    54170.76   1176.24 o 
  10   4   5     7656.71     8058.75    288.47 o 
  11   4   5    26653.48    28545.00    674.02 o 
 -11   5   5      155.86      343.03     85.05 o 
 -10   5   5     4088.45     4555.66    170.89 o 
  -9   5   5    74837.83    72594.97   1164.94 o 
  -8   5   5     6478.16     7071.71    375.07 o 
  -7   5   5     9473.82     9044.45    191.92 o 
  -6   5   5   126221.16   122984.84    564.53 o 
  -5   5   5     3492.79     3622.23     96.60 o 
  -4   5   5      217.58      676.78     54.96 o 
  -3   5   5     4649.49     5142.55    133.71 o 
  -2   5   5    15593.18    16571.27    229.82 o 
  -1   5   5      113.08      451.79     44.99 o 
   0   5   5     6027.06     6399.39    188.09 o 
   1   5   5    68328.82    67267.38   1137.67 o 
   2   5   5    15132.81    15227.21    202.61 o 
   3   5   5      554.95      686.76     52.60 o 
   4   5   5    30431.60    31164.97    442.43 o 
   5   5   5    30953.20    31592.18    286.60 o 
   6   5   5    48624.19    49236.35    516.85 o 
   7   5   5   125435.86   128843.98    998.46 o 
   8   5   5    18399.21    19305.86    455.88 o 
   9   5   5    54892.20    56187.13   1120.16 o 
  10   5   5     3821.59     3847.88    206.89 o 
  11   5   5     3598.86     4235.53    238.82 o 
 -11   6   5      553.32      680.31     91.27 o 
 -10   6   5    20866.11    22336.98    378.15 o 
  -9   6   5      286.43      283.08     69.78 o 
  -8   6   5    48645.38    46542.69    661.11 o 
  -7   6   5    80739.92    78202.52    582.60 o 
  -6   6   5       16.81      254.47     40.33 o 
  -5   6   5    23854.55    24234.42    238.24 o 
  -4   6   5    58153.59    57973.53    639.24 o 
  -3   6   5     9593.02     9510.92    264.82 o 
  -2   6   5    74648.09    75475.71    543.39 o 
  -1   6   5    39696.55    39200.29    855.73 o 
   0   6   5      179.40      274.80     53.59 o 
   1   6   5     2842.21     3465.70    103.26 o 
   2   6   5   338903.75   341395.19   2398.32 o 
   3   6   5       34.65      253.78     47.63 o 
   4   6   5    74501.84    74159.93   1334.01 o 
   5   6   5    46747.84    45426.68    720.99 o 
   6   6   5   102946.52   103460.76   1026.45 o 
   7   6   5    12845.50    13506.86    490.49 o 
   8   6   5      732.95     1035.31    137.74 o 
   9   6   5     9627.54     9730.38    376.84 o 
  10   6   5     5040.03     5373.19    241.72 o 
  11   6   5      550.50      711.82    124.08 o 
 -11   7   5     4892.60     4888.74    199.36 o 
 -10   7   5     3471.74     3645.59    153.24 o 
  -9   7   5     6106.16     6462.72    212.02 o 
  -8   7   5     4136.54     4139.19    197.68 o 
  -7   7   5    27474.30    26560.65    323.72 o 
  -6   7   5    98226.87    94025.13    605.78 o 
  -5   7   5     1993.67     2458.58    157.63 o 
  -4   7   5    33064.77    32656.96    397.94 o 
  -3   7   5    16963.58    16728.12    227.81 o 
  -2   7   5     6592.47     6680.60    171.42 o 
  -1   7   5    54964.46    51803.48    931.62 o 
   0   7   5     2187.60     2443.97     80.64 o 
   1   7   5    19004.67    19067.39    238.46 o 
   2   7   5    65809.63    64272.14    617.15 o 
   3   7   5    53955.09    52934.33    633.01 o 
   4   7   5    16506.06    16420.10    269.37 o 
   5   7   5     2324.83     2355.80     80.43 o 
   6   7   5     2141.61     2462.84    116.11 o 
   7   7   5    21491.43    20675.64    437.80 o 
   8   7   5    51961.85    50470.29   1666.26 o 
   9   7   5    11688.61    12466.34    371.51 o 
  10   7   5     4986.39     5140.41    238.62 o 
 -10   8   5     4381.27     4129.10    176.07 o 
  -9   8   5      129.32      325.97     71.57 o 
  -8   8   5       24.13      202.86     77.17 o 
  -7   8   5      333.87      455.75     57.27 o 
  -6   8   5    16995.05    16699.49    246.99 o 
  -5   8   5    16729.33    16581.89    293.32 o 
  -4   8   5     3865.00     4038.66    117.38 o 
  -3   8   5   129271.34   129690.06    748.42 o 
  -2   8   5    16287.46    15610.85    261.13 o 
  -1   8   5   247316.95   225335.47   1769.46 o 
   0   8   5   282605.16   263656.88   2231.99 o 
   1   8   5   173642.34   168184.67   1533.49 o 
   2   8   5   120367.32   118446.80   1562.02 o 
   3   8   5    42851.14    42324.78    639.30 o 
   4   8   5    14120.67    14690.47    242.99 o 
   5   8   5     1546.95     1618.98     81.32 o 
   6   8   5    12075.33    11461.09    325.99 o 
   7   8   5     2014.14     2174.97    138.30 o 
   8   8   5      247.07      276.34     82.32 o 
   9   8   5    57708.36    56357.75   1177.86 o 
  10   8   5     1858.71     1890.68    185.36 o 
 -10   9   5      439.88      392.39     86.85 o 
  -9   9   5     8574.66     8848.72    241.19 o 
  -8   9   5    14369.13    15140.13    433.09 o 
  -7   9   5     1755.36     1977.65    119.71 o 
  -6   9   5        0.86      384.43     75.86 o 
  -5   9   5   112880.04   111308.01   1053.28 o 
  -4   9   5      152.37      318.71     56.43 o 
  -3   9   5   111009.46   108749.93   1768.23 o 
  -2   9   5    10001.48     9588.12    401.29 o 
  -1   9   5     5789.62     5420.22    180.44 o 
   0   9   5      705.08      655.29     64.89 o 
   1   9   5    44373.27    43011.66    702.44 o 
   2   9   5    21515.18    21256.57    258.95 o 
   3   9   5     2747.97     3134.35    105.46 o 
   4   9   5    19938.16    19679.21    227.92 o 
   5   9   5     5322.95     5472.20    142.90 o 
   6   9   5     4683.06     4779.44    178.80 o 
   7   9   5      849.92     1139.69    141.27 o 
   8   9   5    12338.08    11802.12    419.57 o 
   9   9   5    25196.36    24320.29    896.66 o 
  10   9   5     2753.11     2965.67    247.20 o 
 -10  10   5      105.52      151.33     84.12 o 
  -9  10   5       94.20      247.66     90.05 o 
  -8  10   5      570.31      834.57     90.85 o 
  -7  10   5     4549.02     4566.44    149.25 o 
  -6  10   5   168030.20   166362.98   1988.81 o 
  -5  10   5     4550.92     4626.70    161.74 o 
  -4  10   5    14486.12    14790.61    292.39 o 
  -3  10   5      405.45      597.51     89.54 o 
  -2  10   5     7421.24     7355.96    271.72 o 
  -1  10   5   121376.80   114524.36    810.87 o 
   0  10   5        0.40      123.16     47.32 o 
   1  10   5    27059.61    26244.05    400.49 o 
   2  10   5    29960.39    30072.51    317.34 o 
   3  10   5    22100.47    22647.59    333.64 o 
   4  10   5   276340.44   270785.19   2800.13 o 
   5  10   5     8805.05     8975.61    208.28 o 
   6  10   5    14478.63    14255.89    291.58 o 
   7  10   5    22050.45    20540.99    612.63 o 
   8  10   5    10544.53     9769.68    333.63 o 
   9  10   5    15439.41    14603.28    616.79 o 
  10  10   5     4170.23     4422.61    300.13 o 
  -9  11   5     1569.74     1743.83    144.53 o 
  -8  11   5      191.81      328.56    113.27 o 
  -7  11   5    12095.53    11629.77    276.00 o 
  -6  11   5      569.19     1012.46     99.46 o 
  -5  11   5    43742.32    43179.70    535.53 o 
  -4  11   5     4226.53     4186.31    187.27 o 
  -3  11   5    28606.54    27560.04    687.34 o 
  -2  11   5    17895.43    17647.45    406.61 o 
  -1  11   5      588.74     1140.73     95.00 o 
   0  11   5      687.79      872.13     66.73 o 
   1  11   5     2541.11     2731.18    122.73 o 
   2  11   5     6067.34     6521.77    156.52 o 
   3  11   5    75728.01    75213.49    549.22 o 
   4  11   5    17645.79    17827.97    297.65 o 
   5  11   5     9352.03     9311.13    302.93 o 
   6  11   5    40738.90    38958.89    572.96 o 
   7  11   5    20895.73    19173.72    450.06 o 
   8  11   5       49.23      133.90    103.62 o 
   9  11   5    16543.71    15116.48    751.23 o 
  -9  12   5     4461.17     4499.60    220.49 o 
  -8  12   5     3589.89     3358.00    164.61 o 
  -7  12   5     1804.83     2130.25    125.49 o 
  -6  12   5     1147.24     1183.86    101.18 o 
  -5  12   5      517.01      456.60     76.67 o 
  -4  12   5    21653.39    21471.98    394.63 o 
  -3  12   5     5512.54     5560.69    218.68 o 
  -2  12   5    20172.99    20487.96    487.85 o 
  -1  12   5     1130.00     1196.01    112.81 o 
   0  12   5     1007.83      960.12     72.42 o 
   1  12   5    98305.90    93846.61    732.88 o 
   2  12   5       96.35      807.74     84.20 o 
   3  12   5    19408.01    18991.81    270.58 o 
   4  12   5    21134.99    21473.63    339.04 o 
   5  12   5     9724.53    10025.66    242.83 o 
   6  12   5    19159.95    19130.42    358.06 o 
   7  12   5    34710.28    33524.38    687.13 o 
   8  12   5      105.38      350.60    118.66 o 
   9  12   5    47236.67    44830.31    862.44 o 
  -9  13   5     2979.80     3003.55    194.46 o 
  -8  13   5    26519.64    26346.39    606.02 o 
  -7  13   5    29976.11    28840.84    460.72 o 
  -6  13   5      400.53      517.71     75.26 o 
  -5  13   5    10297.73     9910.47    285.55 o 
  -4  13   5    29492.82    31008.06    789.80 o 
  -3  13   5      225.37      193.74     81.03 o 
  -2  13   5    24875.11    24659.92    554.41 o 
  -1  13   5       91.39       43.87    101.84 o 
   0  13   5      395.74      438.09     86.08 o 
   1  13   5      826.60      954.81    102.78 o 
   2  13   5     3767.20     4322.34    191.43 o 
   3  13   5     1610.53     1665.83     95.56 o 
   4  13   5     6330.06     6168.24    191.83 o 
   5  13   5     1683.79     1882.52    120.93 o 
   6  13   5     2071.47     1931.93    120.43 o 
   7  13   5       44.95      410.26    114.47 o 
   8  13   5      678.40      767.29    132.88 o 
  -8  14   5     5928.31     5605.49    248.02 o 
  -7  14   5    20223.13    19880.54    440.67 o 
  -6  14   5    23990.64    24246.89    428.83 o 
  -5  14   5    10707.85    10638.78    272.87 o 
  -4  14   5     2527.70     3792.82    365.57 o 
  -3  14   5     2923.21     3097.71    225.60 o 
  -2  14   5     4902.98     5032.14    356.76 o 
  -1  14   5     9306.43     9317.53    303.84 o 
   0  14   5     7379.46     7157.11    224.62 o 
   1  14   5    52838.93    53620.75   1119.20 o 
   2  14   5    55143.14    55982.24   1185.69 o 
   3  14   5     5212.71     5176.68    216.51 o 
   4  14   5     1191.07     1856.75    230.35 o 
   5  14   5     3736.77     3846.15    166.58 o 
   6  14   5     4790.92     4809.78    247.96 o 
   7  14   5    22359.64    21557.54    450.23 o 
   8  14   5    32827.51    30400.75    623.35 o 
  -7  15   5    24769.10    24451.57    456.76 o 
  -6  15   5      713.60     1000.22    113.01 o 
  -5  15   5      986.00      967.80    121.29 o 
  -4  15   5    81240.27    86368.04   1141.34 o 
  -3  15   5    30222.73    32462.57    687.76 o 
  -2  15   5     2319.58     2376.10    199.58 o 
  -1  15   5      245.90      312.52    194.23 o 
   0  15   5      932.32      987.25    131.02 o 
   1  15   5      521.45      836.33    123.25 o 
   2  15   5    16484.01    16572.09    322.52 o 
   3  15   5    12046.54    11894.82    321.76 o 
   4  15   5    17994.04    19176.96    617.84 o 
   5  15   5     7426.83     7803.12    250.29 o 
   6  15   5     9156.44     9221.71    333.93 o 
   7  15   5      243.49      310.72     96.57 o 
  -7  16   5     2118.27     2253.77    233.47 o 
  -6  16   5      649.41      820.44    129.12 o 
  -5  16   5    62504.53    64893.89   1025.80 o 
  -4  16   5    14940.01    16057.44    591.24 o 
  -3  16   5    25752.31    27692.64    656.58 o 
  -2  16   5    55621.24    57627.90    969.32 o 
  -1  16   5     4794.30     4699.21    284.65 o 
   0  16   5     3047.19     3730.55    215.07 o 
   1  16   5    25011.18    24838.51    450.92 o 
   2  16   5     4283.50     4605.65    189.06 o 
   3  16   5    29618.40    30476.96    524.78 o 
   4  16   5     1023.37     1668.65    222.71 o 
   5  16   5    22731.03    22856.63    527.43 o 
   6  16   5     1574.25     1668.27    137.33 o 
  -6  17   5    13389.42    14010.75    562.91 o 
  -5  17   5      863.80      725.00    175.08 o 
  -4  17   5     2960.03     2948.72    239.43 o 
  -3  17   5      466.09      750.61    162.28 o 
  -2  17   5    62045.50    64054.39   1101.66 o 
  -1  17   5     5965.68     6305.09    338.23 o 
   0  17   5        2.34       90.03     98.84 o 
   1  17   5     4577.50     5342.89    245.70 o 
   2  17   5     6811.20     6569.56    252.87 o 
   3  17   5     1851.47     1934.12    156.56 o 
   4  17   5    57297.68    58350.70    869.01 o 
   5  17   5     3274.21     3188.27    192.38 o 
  -4  18   5     3520.19     3576.50    270.53 o 
  -3  18   5      558.88      598.34    137.64 o 
  -2  18   5     8599.96     8823.35    405.47 o 
  -1  18   5    34545.18    34324.34    645.96 o 
   0  18   5      520.34      807.11    169.94 o 
   1  18   5      434.57      628.21    118.44 o 
   2  18   5    16261.13    16791.17    401.91 o 
   3  18   5    16600.37    17213.72    427.15 o 
   4  18   5     9221.78     9667.08    326.73 o 
  -3  19   5      877.14      706.20    198.42 o 
  -2  19   5      109.49      171.65    124.91 o 
  -1  19   5     5093.57     5384.38    275.94 o 
   0  19   5      126.90        7.43    105.52 o 
   1  19   5     2739.55     2380.57    191.49 o 
   2  19   5    17173.89    17251.66    495.80 o 
 -10   0   6    54401.05    54834.66   1070.75 o 
  -8   0   6    28198.53    27073.17    420.68 o 
  -6   0   6       38.13      441.35     62.70 o 
  -4   0   6    49180.13    48023.16    456.37 o 
  -2   0   6    66051.02    67718.46    676.57 o 
   0   0   6    93852.64    98347.62    521.82 o 
   2   0   6     9948.63    10628.21    197.26 o 
   4   0   6   131291.83   133378.02    818.83 o 
   6   0   6    51708.28    50871.47    598.82 o 
   8   0   6    27945.75    27149.75    799.50 o 
  10   0   6       62.19      477.11    164.18 o 
 -11   1   6     1013.29     1227.94    160.19 o 
 -10   1   6   183868.11   181948.88   3331.94 o 
  -9   1   6     3823.29     3867.50    135.16 o 
  -8   1   6       22.93      261.35     52.32 o 
  -7   1   6     4257.86     4182.35    105.97 o 
  -6   1   6     1765.80     1778.49     74.04 o 
  -5   1   6     2045.45     3241.21    460.20 o 
  -4   1   6    46996.34    46941.79    581.89 o 
  -3   1   6   124393.27   124201.29    814.01 o 
  -2   1   6     8210.77     8811.90    142.82 o 
  -1   1   6    23933.38    25937.98    529.73 o 
   0   1   6    37004.14    38388.82    554.57 o 
   1   1   6    52374.62    53806.04    316.79 o 
   2   1   6    14369.13    15367.83    183.04 o 
   3   1   6    69904.30    69450.81    924.53 o 
   4   1   6    49224.57    48492.51    394.43 o 
   5   1   6     1653.78     1946.56     88.82 o 
   6   1   6    17879.58    17863.71    219.95 o 
   7   1   6    44064.34    43299.09    407.52 o 
   8   1   6    18368.37    18248.81    444.34 o 
   9   1   6     2480.80     2630.53    194.52 o 
  10   1   6     5112.56     5133.27    286.09 o 
  11   1   6     1922.08     2213.20    214.09 o 
 -11   2   6       14.20      206.92     91.30 o 
 -10   2   6     6715.65     6979.01    221.68 o 
  -9   2   6     3289.27     3632.44    168.93 o 
  -8   2   6      776.01     1006.40     68.63 o 
  -7   2   6    44962.75    43449.46    340.02 o 
  -6   2   6    33814.27    32630.16    239.69 o 
  -5   2   6     4065.28     3926.71     95.03 o 
  -4   2   6   182739.19   179592.95   1075.92 o 
  -3   2   6    29186.87    30160.31    407.27 o 
  -2   2   6     8405.11     8147.03    140.89 o 
  -1   2   6    18932.67    19066.15    245.50 o 
   0   2   6    50837.91    51258.20    556.59 o 
   1   2   6     3255.33     3878.31    164.14 o 
   2   2   6    27896.01    28963.64    377.29 o 
   3   2   6     5883.83     6183.34    152.63 o 
   4   2   6   278731.09   267236.59   2432.71 o 
   5   2   6    12515.83    12212.43    287.54 o 
   6   2   6    21857.63    20992.77    274.73 o 
   7   2   6    20271.43    20859.00    350.62 o 
   8   2   6      240.66      712.02    117.48 o 
   9   2   6    15730.76    16284.15    406.50 o 
  10   2   6    63113.66    63407.08   1664.79 o 
  11   2   6     7885.65     7798.18    438.24 o 
 -11   3   6     1086.67     1094.70    102.13 o 
 -10   3   6    15121.30    15062.16    320.35 o 
  -9   3   6    18119.75    17702.09    354.26 o 
  -8   3   6    51664.60    51646.07    958.05 o 
  -7   3   6    64901.53    61986.58    375.82 o 
  -6   3   6    36786.71    34869.04    282.38 o 
  -5   3   6    76871.60    73255.74    497.75 o 
  -4   3   6    21125.99    20973.51    262.00 o 
  -3   3   6        0.60      184.02     35.02 o 
  -2   3   6    51426.96    51605.62    275.69 o 
  -1   3   6     6661.88     7353.81    108.05 o 
   0   3   6    62435.52    62473.38    475.73 o 
   1   3   6       52.43      318.32     33.64 o 
   2   3   6    27496.79    29053.81    324.45 o 
   3   3   6      755.03     1152.50    123.42 o 
   4   3   6   132436.77   131849.95   1026.13 o 
   5   3   6      294.34      636.12     93.86 o 
   6   3   6     2926.74     3239.10    141.95 o 
   7   3   6    13221.67    13221.90    348.41 o 
   8   3   6    32993.46    34162.46    563.32 o 
   9   3   6    28286.60    29180.85    555.35 o 
  10   3   6      893.84     1517.74    184.84 o 
  11   3   6       62.50      399.63    129.39 o 
 -11   4   6      797.34     1176.49    112.17 o 
 -10   4   6    23335.93    22679.89    575.53 o 
  -9   4   6    47226.03    47278.34    645.20 o 
  -8   4   6    75863.62    72314.09    882.01 o 
  -7   4   6        5.09      284.48     48.81 o 
  -6   4   6     5296.89     5578.13    141.63 o 
  -5   4   6    22128.29    21781.49    274.26 o 
  -4   4   6     4174.33     4464.47    141.12 o 
  -3   4   6    77634.40    77145.33    658.09 o 
  -2   4   6     9048.81     9126.28    110.34 o 
  -1   4   6      227.95      714.90     74.32 o 
   0   4   6      606.93     1126.43    157.71 o 
   1   4   6       40.22      122.47     31.78 o 
   2   4   6    21242.03    21331.40    248.96 o 
   3   4   6     7217.93     7453.27    153.92 o 
   4   4   6    34208.76    34127.68    401.63 o 
   5   4   6    41623.91    40130.87    605.09 o 
   6   4   6      796.45     1188.16    122.08 o 
   7   4   6      699.41     1006.33    112.71 o 
   8   4   6     1850.07     2051.91    138.91 o 
   9   4   6    44161.28    46876.87    959.03 o 
  10   4   6    69273.82    71788.07   1117.78 o 
  11   4   6     1162.88     1930.13    172.93 o 
 -11   5   6    45337.09    46034.25    656.48 o 
 -10   5   6    11180.07    11208.34    370.73 o 
  -9   5   6    44948.68    44100.28    675.30 o 
  -8   5   6      482.11      688.72    130.44 o 
  -7   5   6     1202.39     1351.86     86.71 o 
  -6   5   6      506.52      722.13     63.06 o 
  -5   5   6     8550.67     8461.90    153.69 o 
  -4   5   6   153209.88   150865.69    643.08 o 
  -3   5   6    16339.17    15863.29    201.94 o 
  -2   5   6   157080.73   158394.64   1190.54 o 
  -1   5   6   106698.26   108187.71   1026.97 o 
   0   5   6       27.08      238.15     39.87 o 
   1   5   6      277.83      871.52    109.31 o 
   2   5   6    17138.06    18213.85    225.80 o 
   3   5   6    19224.70    19896.80    242.00 o 
   4   5   6    23259.41    23656.12    259.38 o 
   5   5   6      458.87      817.09    130.33 o 
   6   5   6     3984.74     3962.83    159.95 o 
   7   5   6    33148.51    33203.32    765.93 o 
   8   5   6    26425.03    26659.41    665.35 o 
   9   5   6     1037.90     1205.06    139.83 o 
  10   5   6     1618.31     1969.76    161.81 o 
  11   5   6    39271.13    39725.26    782.55 o 
 -11   6   6    18471.26    18709.87    387.36 o 
 -10   6   6    19072.64    19692.19    374.18 o 
  -9   6   6     1736.99     1643.91    122.26 o 
  -8   6   6     1105.51     1397.88    109.62 o 
  -7   6   6     8587.80     8607.93    184.16 o 
  -6   6   6    21886.57    22021.06    241.84 o 
  -5   6   6    24884.43    23746.93    286.04 o 
  -4   6   6      402.96      540.41     51.09 o 
  -3   6   6    34323.25    34796.03    366.20 o 
  -2   6   6        1.89      298.61     37.24 o 
  -1   6   6    33139.47    35400.14    332.87 o 
   0   6   6     6489.38     7135.40    156.74 o 
   1   6   6     6655.09     6869.91    161.87 o 
   2   6   6     2103.59     2439.79    102.42 o 
   3   6   6    14725.35    14724.23    214.83 o 
   4   6   6       17.07      260.22     72.59 o 
   5   6   6    27600.97    27118.81    411.08 o 
   6   6   6     1660.66     1898.07    101.30 o 
   7   6   6    27292.06    26601.53    485.76 o 
   8   6   6      443.42      637.65    116.40 o 
   9   6   6     3023.83     3027.16    178.10 o 
  10   6   6    40402.22    40139.95    803.86 o 
 -11   7   6     5674.66     6180.20    222.75 o 
 -10   7   6    19994.47    19702.54    353.23 o 
  -9   7   6    59068.95    59304.84    700.97 o 
  -8   7   6       50.41      180.83     69.47 o 
  -7   7   6      356.25      468.90     75.82 o 
  -6   7   6    60903.86    58763.05    479.00 o 
  -5   7   6    30461.01    30152.79    351.69 o 
  -4   7   6   157689.36   153105.41   2015.71 o 
  -3   7   6     1528.16     1667.88     85.29 o 
  -2   7   6    28842.25    27242.86    626.21 o 
  -1   7   6      198.03      478.08     93.71 o 
   0   7   6       56.15      255.15    112.74 o 
   1   7   6     8570.04     8957.21    196.90 o 
   2   7   6    52025.08    55170.46    745.78 o 
   3   7   6    60249.75    60761.52    553.76 o 
   4   7   6    92226.52    91662.23    831.13 o 
   5   7   6    12848.02    12853.69    251.40 o 
   6   7   6    26589.22    26210.64    714.37 o 
   7   7   6     2152.38     2302.82    125.84 o 
   8   7   6    34982.03    33483.64   1218.42 o 
   9   7   6      344.80      405.02    100.69 o 
  10   7   6     1957.87     2231.74    196.77 o 
 -10   8   6     9647.96     9133.08    252.68 o 
  -9   8   6     2836.31     3646.65    175.52 o 
  -8   8   6       23.42      164.47     83.33 o 
  -7   8   6    12370.11    11704.43    216.02 o 
  -6   8   6    10634.73    10308.36    226.65 o 
  -5   8   6    61837.57    60270.63    628.52 o 
  -4   8   6     3558.23     3519.77    129.01 o 
  -3   8   6    42076.51    40812.63    634.47 o 
  -2   8   6    84247.48    81413.33   1045.87 o 
  -1   8   6   100684.06    94777.97   1449.87 o 
   0   8   6       62.18      341.56     41.66 o 
   1   8   6    29920.40    29184.85    311.08 o 
   2   8   6     4075.01     4104.67    119.05 o 
   3   8   6    53210.56    51346.09    503.92 o 
   4   8   6    25343.41    25305.33    311.18 o 
   5   8   6   248653.48   240391.86   2590.44 o 
   6   8   6     2977.76     3183.26    122.85 o 
   7   8   6     5176.90     4604.19    201.85 o 
   8   8   6     1037.61     1008.58    122.36 o 
   9   8   6     2232.44     2288.98    189.44 o 
  10   8   6      222.49      522.78    128.44 o 
 -10   9   6      764.00     1184.74    139.13 o 
  -9   9   6    36068.29    36330.79    507.83 o 
  -8   9   6    61863.16    60992.94    847.11 o 
  -7   9   6     4820.63     4759.79    146.29 o 
  -6   9   6     1495.10     1918.29    140.59 o 
  -5   9   6    26114.20    25152.63    341.53 o 
  -4   9   6    15042.48    15063.93    289.45 o 
  -3   9   6    16764.88    16128.47    270.55 o 
  -2   9   6       61.23      265.56     81.81 o 
  -1   9   6    36743.63    34034.63    609.81 o 
   0   9   6     3672.87     3749.55     99.50 o 
   1   9   6    84097.98    79708.35    826.94 o 
   2   9   6    10110.86    10480.57    201.72 o 
   3   9   6    12157.54    12532.33    189.65 o 
   4   9   6    29717.79    29423.16    315.73 o 
   5   9   6    27788.91    27145.41    345.72 o 
   6   9   6     2820.58     3052.19    122.99 o 
   7   9   6     4903.21     4606.63    225.38 o 
   8   9   6    14895.63    14535.19    442.63 o 
   9   9   6    16593.94    15666.68    633.51 o 
  10   9   6    36743.54    36177.00    925.05 o 
 -10  10   6     8032.23     7864.54    259.25 o 
  -9  10   6     4629.81     5514.79    201.19 o 
  -8  10   6    33101.39    32957.20    546.58 o 
  -7  10   6    16034.41    15401.56    283.11 o 
  -6  10   6     5818.82     6169.78    200.02 o 
  -5  10   6    19669.14    20172.12    313.80 o 
  -4  10   6     5988.77     5928.05    168.89 o 
  -3  10   6    57435.00    54162.84    626.32 o 
  -2  10   6    94559.34    89833.22   1150.13 o 
  -1  10   6       17.19      187.01     55.96 o 
   0  10   6       21.24      144.30     48.70 o 
   1  10   6    59335.13    56513.81    930.67 o 
   2  10   6     3194.60     3612.18    146.09 o 
   3  10   6     4580.27     4607.97    158.44 o 
   4  10   6    25472.97    24819.47    302.72 o 
   5  10   6      339.77      482.32     72.35 o 
   6  10   6    31643.15    30592.92    469.73 o 
   7  10   6    12849.10    11878.05    316.67 o 
   8  10   6     4771.55     4599.90    239.87 o 
   9  10   6        1.66        0.00    108.31 o 
  -9  11   6     3112.46     3089.75    195.34 o 
  -8  11   6      925.73      882.94    115.13 o 
  -7  11   6    19780.97    18558.39    374.94 o 
  -6  11   6     2916.29     3516.42    228.51 o 
  -5  11   6    55723.95    54568.04    827.57 o 
  -4  11   6     1487.98     1541.74    112.74 o 
  -3  11   6     1076.88      976.49     99.31 o 
  -2  11   6    42503.58    40762.77    660.88 o 
  -1  11   6     8408.17     8066.25    190.88 o 
   0  11   6    27344.34    26147.07    530.77 o 
   1  11   6     6488.58     6130.98    160.77 o 
   2  11   6   291917.63   290788.09   3577.42 o 
   3  11   6     4558.29     4427.98    151.65 o 
   4  11   6     3162.55     3630.66    163.80 o 
   5  11   6     1712.80     1808.90    107.40 o 
   6  11   6    12326.08    11949.71    261.08 o 
   7  11   6    32548.19    29910.60    636.82 o 
   8  11   6    15780.34    14687.26    665.22 o 
   9  11   6      885.09     1321.18    162.87 o 
  -9  12   6    35261.26    34582.37    693.06 o 
  -8  12   6     2547.99     2167.74    152.06 o 
  -7  12   6    74658.71    72340.60   1078.90 o 
  -6  12   6     6795.74     6545.63    238.23 o 
  -5  12   6     1810.51     1866.33    130.60 o 
  -4  12   6     2266.61     2063.88    153.61 o 
  -3  12   6      251.76      394.03     82.47 o 
  -2  12   6     2151.95     2015.06    136.01 o 
  -1  12   6    25671.57    23342.50    739.36 o 
   0  12   6     6354.71     6170.26    172.68 o 
   1  12   6     2794.43     2758.40    115.61 o 
   2  12   6     5338.08     6034.27    157.91 o 
   3  12   6     1129.38     1328.01    108.01 o 
   4  12   6     7524.68     8089.91    217.43 o 
   5  12   6     2964.03     3146.48    141.63 o 
   6  12   6    17432.06    16699.39    338.50 o 
   7  12   6    17499.27    17021.61    480.56 o 
   8  12   6    10351.46    10369.98    357.29 o 
  -8  13   6    11628.14    11431.07    333.88 o 
  -7  13   6    34453.98    34317.56    508.03 o 
  -6  13   6      216.11      588.01    144.92 o 
  -5  13   6     1668.57     1531.53    122.95 o 
  -4  13   6    39271.93    38351.89    825.98 o 
  -3  13   6    66738.70    66509.17   2304.65 o 
  -2  13   6     7547.74     7684.35    360.76 o 
  -1  13   6    21070.63    20465.02    532.12 o 
   0  13   6     6690.62     6237.70    206.93 o 
   1  13   6     7977.42     7763.22    196.16 o 
   2  13   6    15962.26    16481.96    261.61 o 
   3  13   6    17472.57    17564.79    320.92 o 
   4  13   6     6440.75     6552.71    216.50 o 
   5  13   6     4862.49     4864.80    178.64 o 
   6  13   6     1817.80     1771.36    116.59 o 
   7  13   6    97449.27    91960.60   1805.55 o 
   8  13   6       12.43      400.52    122.69 o 
  -8  14   6     2624.73     3184.24    200.98 o 
  -7  14   6    39085.10    38810.72    715.18 o 
  -6  14   6      350.32      493.74     89.14 o 
  -5  14   6     1153.64     1055.11    139.38 o 
  -4  14   6    80671.75    78618.77   1038.90 o 
  -3  14   6    41198.69    41899.13   1095.71 o 
  -2  14   6    15003.60    14696.05    569.27 o 
  -1  14   6    44562.01    44381.90    775.67 o 
   0  14   6     2672.05     3181.76    156.12 o 
   1  14   6     6902.08     6407.08    198.09 o 
   2  14   6     2523.00     2475.33    113.36 o 
   3  14   6       12.10       70.93     84.20 o 
   4  14   6    21972.61    22716.47    404.75 o 
   5  14   6    15754.53    15646.58    320.48 o 
   6  14   6      502.68      409.34     79.70 o 
   7  14   6      692.00      801.84    134.03 o 
  -7  15   6     6777.12     7075.69    283.12 o 
  -6  15   6    25640.32    26414.93    802.71 o 
  -5  15   6      937.89     1081.77    144.21 o 
  -4  15   6    24964.04    26664.87    689.51 o 
  -3  15   6      507.26      643.95    146.16 o 
  -2  15   6    19503.09    19268.09    558.99 o 
  -1  15   6     5881.03     5862.22    303.99 o 
   0  15   6       19.80       63.37    102.10 o 
   1  15   6    19370.71    19677.07    322.88 o 
   2  15   6    37306.27    37353.03    481.25 o 
   3  15   6     4247.67     4314.72    272.23 o 
   4  15   6    33730.43    36073.82    708.67 o 
   5  15   6      229.25      294.17     85.25 o 
   6  15   6      172.91      259.12     76.39 o 
   7  15   6     4989.45     4745.76    289.93 o 
  -6  16   6    10655.36    10515.17    449.77 o 
  -5  16   6      964.32      854.10    128.69 o 
  -4  16   6        2.41       64.85    125.66 o 
  -3  16   6      512.76      586.90    187.91 o 
  -2  16   6    23227.11    23493.63    598.98 o 
  -1  16   6     8890.92     8640.35    372.75 o 
   0  16   6    10980.93    11159.30    363.52 o 
   1  16   6     6048.25     6240.64    203.40 o 
   2  16   6    20063.87    19674.04    415.41 o 
   3  16   6    11891.58    12236.48    338.59 o 
   4  16   6       93.36      229.07    107.59 o 
   5  16   6     1401.61     1528.50    154.82 o 
   6  16   6    20227.58    20301.12    468.88 o 
  -5  17   6     9230.57     9432.72    361.05 o 
  -4  17   6      610.87      528.27    138.90 o 
  -3  17   6     2102.55     2089.85    267.24 o 
  -2  17   6      188.28      347.42    147.35 o 
  -1  17   6   128475.78   129889.52   2226.73 o 
   0  17   6       22.97      141.86    101.25 o 
   1  17   6   168437.02   170448.75   2244.97 o 
   2  17   6     1553.52     1465.33    135.28 o 
   3  17   6    25606.55    26086.69    501.04 o 
   4  17   6       37.05      194.40     99.57 o 
   5  17   6        0.83        0.00    111.22 o 
  -4  18   6      774.54      699.11    150.88 o 
  -3  18   6        7.61        0.00    145.47 o 
  -2  18   6      815.16      776.80    159.80 o 
  -1  18   6    35354.51    37526.70   1177.67 o 
   0  18   6    16351.47    16411.63    400.66 o 
   1  18   6      280.76      548.01    138.45 o 
   2  18   6     4500.98     4626.14    261.54 o 
   3  18   6      908.64      655.10    101.58 o 
   4  18   6      275.47      421.04    114.10 o 
  -2  19   6       54.55       19.07    141.27 o 
  -1  19   6      264.12      476.37    128.08 o 
   0  19   6      639.22      778.89    133.92 o 
   1  19   6      244.30      145.78    115.88 o 
   2  19   6    19623.30    19243.01    609.78 o 
 -11   0   7    13119.69    13646.30    586.50 o 
  -9   0   7    87219.89    85606.41   1187.91 o 
  -7   0   7   307103.13   299315.63   2091.57 o 
  -5   0   7    65548.98    63977.01    578.96 o 
  -3   0   7    70005.59    70138.91    839.52 o 
  -1   0   7   216069.56   237884.69   2246.12 o 
   1   0   7   103139.36   106101.63    573.26 o 
   3   0   7    49340.07    50882.34    587.77 o 
   5   0   7   132908.89   129991.73    871.10 o 
   7   0   7     1055.26     1638.31    319.41 o 
   9   0   7      428.99      629.88    177.17 o 
  11   0   7   103614.43   107789.50   3794.10 o 
 -11   1   7    14216.88    14804.68    427.63 o 
 -10   1   7      366.58      901.63    121.48 o 
  -9   1   7    12946.14    13042.26    273.71 o 
  -8   1   7       22.92      269.90     53.29 o 
  -7   1   7    59575.97    57967.08    483.57 o 
  -6   1   7    33337.92    32096.01    291.01 o 
  -5   1   7    22532.81    21915.36    240.11 o 
  -4   1   7     4958.54     4901.89    113.04 o 
  -3   1   7     8017.29     8548.81    139.12 o 
  -2   1   7    52990.98    53461.90    418.16 o 
  -1   1   7   231978.78   243189.00   2265.31 o 
   0   1   7    11771.38    12378.43    207.92 o 
   1   1   7    23170.42    24310.11    180.39 o 
   2   1   7   119310.98   123065.97    694.37 o 
   3   1   7     2468.62     2698.93    102.73 o 
   4   1   7     3647.69     3872.37    126.83 o 
   5   1   7    43394.43    42506.67    521.02 o 
   6   1   7     6947.96     6817.30    135.48 o 
   7   1   7   297216.03   287978.53   3545.61 o 
   8   1   7    37842.92    38895.79    665.38 o 
   9   1   7    26958.65    26586.43    583.05 o 
  10   1   7    27883.52    28839.29    654.00 o 
  11   1   7    17346.12    17633.14    536.38 o 
 -11   2   7      168.06      427.54    127.25 o 
 -10   2   7    10612.24    10656.28    268.97 o 
  -9   2   7     9513.56     9017.39    232.80 o 
  -8   2   7    22989.77    23053.99    345.32 o 
  -7   2   7   101323.88    98390.42    576.89 o 
  -6   2   7    90289.86    87404.18    476.43 o 
  -5   2   7     1711.46     1963.72     73.26 o 
  -4   2   7   415238.78   414291.53   4822.64 o 
  -3   2   7    16591.15    16139.49    234.92 o 
  -2   2   7     3815.37     3966.82    105.26 o 
  -1   2   7     4392.78     5250.36    114.90 o 
   0   2   7       14.28      243.15     31.66 o 
   1   2   7    59227.25    61523.25    622.07 o 
   2   2   7    91211.42    93462.73   1231.63 o 
   3   2   7    10649.40    10575.93    163.98 o 
   4   2   7   212958.44   205916.05   1600.95 o 
   5   2   7     4457.37     4648.36    144.92 o 
   6   2   7    27353.55    26539.40    347.40 o 
   7   2   7    10613.51    11466.41    241.48 o 
   8   2   7      181.61      383.25    108.86 o 
   9   2   7      119.00      254.14    118.24 o 
  10   2   7     1060.07     1895.63    210.40 o 
  11   2   7     1229.07     1285.65    175.68 o 
 -11   3   7    26160.33    26095.30    490.58 o 
 -10   3   7      117.74      213.70     93.43 o 
  -9   3   7     5189.13     5398.46    186.41 o 
  -8   3   7     6224.14     6372.66    209.93 o 
  -7   3   7    16723.78    16618.32    235.03 o 
  -6   3   7    21377.38    20837.49    277.83 o 
  -5   3   7     4197.55     4239.52    121.22 o 
  -4   3   7      130.04      437.85     60.04 o 
  -3   3   7     4031.35     4367.01    132.31 o 
  -2   3   7    10875.55    11262.34    130.19 o 
  -1   3   7    74636.19    76462.95    509.40 o 
   0   3   7     8612.37     8892.68    138.27 o 
   1   3   7    92759.85    92421.30   1230.94 o 
   2   3   7    34215.92    34041.85    317.07 o 
   3   3   7        4.01      249.49     56.34 o 
   4   3   7   166338.75   164160.97    871.47 o 
   5   3   7     9213.08     9487.34    249.90 o 
   6   3   7       91.69      338.96     67.86 o 
   7   3   7    37500.81    37559.54    479.83 o 
   8   3   7     5307.98     5261.49    255.59 o 
   9   3   7    37040.38    38095.81    718.46 o 
  10   3   7     4756.78     5162.35    296.45 o 
  11   3   7     3084.34     3193.45    245.38 o 
 -11   4   7    23214.83    22874.27    463.86 o 
 -10   4   7    11879.39    12213.81    295.33 o 
  -9   4   7      291.27      410.03     84.56 o 
  -8   4   7    56777.25    55339.05    608.59 o 
  -7   4   7       51.49      255.45     94.14 o 
  -6   4   7     6124.01     6189.15    154.63 o 
  -5   4   7     8269.10     8034.08    166.14 o 
  -4   4   7     1980.74     2174.29     73.49 o 
  -3   4   7   498392.03   505007.75   3688.88 o 
  -2   4   7    47645.70    48522.75    360.38 o 
  -1   4   7   348138.34   342391.91   1054.21 o 
   0   4   7    27162.06    27770.91    295.68 o 
   1   4   7   178512.78   179150.06   1302.26 o 
   2   4   7    98189.04    98484.20    839.66 o 
   3   4   7    70806.58    71446.53    570.08 o 
   4   4   7     4808.16     5029.14    135.74 o 
   5   4   7        8.78      285.77     63.74 o 
   6   4   7     6656.46     7022.49    177.33 o 
   7   4   7    29386.95    29227.14    477.83 o 
   8   4   7      141.00      283.51     83.60 o 
   9   4   7     8553.81     8928.76    300.93 o 
  10   4   7    10011.15     9922.89    330.73 o 
  11   4   7     2341.80     2567.49    192.74 o 
 -11   5   7      534.37      965.91    128.31 o 
 -10   5   7     2591.80     2581.37    160.97 o 
  -9   5   7     8080.97     7700.77    282.00 o 
  -8   5   7    21225.85    20889.15    422.34 o 
  -7   5   7    71930.93    70141.98    971.15 o 
  -6   5   7   100624.52    94348.91    630.99 o 
  -5   5   7     4226.45     4034.57    114.94 o 
  -4   5   7    18588.77    18783.24    219.65 o 
  -3   5   7     6022.68     6398.09    125.94 o 
  -2   5   7    87677.54    87518.97    596.96 o 
  -1   5   7   237063.89   237607.88   1979.71 o 
   0   5   7   135658.80   135390.19   1387.97 o 
   1   5   7    57196.08    56527.28    702.82 o 
   2   5   7     8651.97     9087.20    142.41 o 
   3   5   7     2308.61     2394.14     92.20 o 
   4   5   7    34534.60    34497.06    351.44 o 
   5   5   7     6693.08     7184.30    162.30 o 
   6   5   7    38020.79    37812.99    486.43 o 
   7   5   7      557.01      645.12     76.24 o 
   8   5   7     6966.97     6958.28    308.47 o 
   9   5   7    41083.78    40242.59   1155.14 o 
  10   5   7      138.30      187.97     99.13 o 
 -11   6   7     2765.59     3279.68    147.65 o 
 -10   6   7     8779.76     8681.65    270.29 o 
  -9   6   7     3529.15     3262.10    157.69 o 
  -8   6   7    10665.94    10939.58    298.49 o 
  -7   6   7     2915.81     3020.82    123.70 o 
  -6   6   7   312257.53   297602.28   2158.73 o 
  -5   6   7      122.53      551.73     93.44 o 
  -4   6   7     6450.62     6305.75    144.71 o 
  -3   6   7     2368.25     2717.30     92.44 o 
  -2   6   7    70192.80    72907.06    932.36 o 
  -1   6   7    97915.63    97223.85    788.59 o 
   0   6   7    39452.00    40616.88    528.28 o 
   1   6   7     4865.48     4753.93    134.82 o 
   2   6   7   162965.69   161516.55   1200.16 o 
   3   6   7    15586.94    15862.40    232.92 o 
   4   6   7   118571.19   120564.20    862.02 o 
   5   6   7    27757.75    28214.86    319.76 o 
   6   6   7    21487.20    22394.01    581.62 o 
   7   6   7       11.20      129.41     61.78 o 
   8   6   7    33458.62    31529.34    512.36 o 
   9   6   7     1321.90     1549.45    130.29 o 
  10   6   7    29296.31    28324.74   1175.95 o 
 -10   7   7     4138.70     4585.57    252.38 o 
  -9   7   7     5630.80     6535.21    229.47 o 
  -8   7   7     4377.29     4497.02    182.32 o 
  -7   7   7      806.44      980.39     79.06 o 
  -6   7   7     1450.53     2042.85    133.87 o 
  -5   7   7     4174.52     4402.86    150.65 o 
  -4   7   7     3342.25     3325.28    121.13 o 
  -3   7   7     9025.05     9053.71    210.08 o 
  -2   7   7     9724.76     9536.34    169.77 o 
  -1   7   7       42.52      221.27     90.68 o 
   0   7   7     5997.82     5934.99    172.10 o 
   1   7   7      902.28     1037.59    133.65 o 
   2   7   7      353.00      934.66    138.39 o 
   3   7   7    54092.48    55070.65    377.65 o 
   4   7   7    52753.55    53661.29    505.23 o 
   5   7   7    15702.10    15717.26    305.02 o 
   6   7   7   135009.53   132739.78   3196.27 o 
   7   7   7     6295.91     6237.21    215.68 o 
   8   7   7    46802.82    43302.64   1288.09 o 
   9   7   7    59392.59    54386.23   1936.28 o 
  10   7   7    11607.94    11700.24    500.12 o 
 -10   8   7     7573.35     7608.64    247.76 o 
  -9   8   7   108666.58   110586.45   1617.52 o 
  -8   8   7    12027.19    11777.46    329.45 o 
  -7   8   7    10842.24    10484.22    237.16 o 
  -6   8   7    27152.99    26297.76    359.56 o 
  -5   8   7      599.70      486.57     59.35 o 
  -4   8   7     1999.75     2122.73    106.14 o 
  -3   8   7     5251.79     5285.86    177.67 o 
  -2   8   7    12376.83    11914.57    376.59 o 
  -1   8   7    65915.70    64422.14    546.27 o 
   0   8   7   103483.06   104827.08    719.80 o 
   1   8   7   207538.66   209225.98   2637.40 o 
   2   8   7      608.71      946.25     77.11 o 
   3   8   7        5.72      144.60     42.38 o 
   4   8   7       11.06      165.69     57.30 o 
   5   8   7    26708.55    27548.86    327.96 o 
   6   8   7    29327.72    28656.63    446.18 o 
   7   8   7     7128.56     7022.25    201.16 o 
   8   8   7      679.26      691.37     99.95 o 
   9   8   7    12521.20    12752.05    499.35 o 
  10   8   7     1848.14     1991.50    241.20 o 
 -10   9   7    11498.90    11674.38    338.38 o 
  -9   9   7    14931.40    14990.85    364.99 o 
  -8   9   7      156.46      532.62    123.06 o 
  -7   9   7       61.88      133.46     72.46 o 
  -6   9   7    32889.23    31549.05    411.30 o 
  -5   9   7    31779.25    30688.63    490.96 o 
  -4   9   7    16575.16    16108.94    286.75 o 
  -3   9   7     5155.28     5373.32    189.77 o 
  -2   9   7      891.13      903.74     70.38 o 
  -1   9   7    16797.54    15888.07    311.39 o 
   0   9   7    29782.08    29550.08    339.90 o 
   1   9   7     7940.08     7819.67    172.47 o 
   2   9   7     7686.29     7807.41    202.84 o 
   3   9   7    18576.79    19047.99    284.11 o 
   4   9   7    12860.06    12825.28    213.79 o 
   5   9   7    58945.31    59805.44    694.17 o 
   6   9   7     4246.75     3986.38    139.45 o 
   7   9   7    87100.76    83587.67   1311.16 o 
   8   9   7    40048.00    36067.36    750.42 o 
   9   9   7     8935.74     8272.79    292.54 o 
 -10  10   7    10337.33     9473.82    392.27 o 
  -9  10   7    68545.39    66700.59   1649.60 o 
  -8  10   7    34808.65    33480.02    521.06 o 
  -7  10   7      473.03      629.17     71.72 o 
  -6  10   7    13800.50    14202.29    272.08 o 
  -5  10   7     8727.86     8929.69    212.29 o 
  -4  10   7   186454.27   178423.55   2459.85 o 
  -3  10   7    13786.25    13128.98    282.87 o 
  -2  10   7    14799.81    13713.42    361.62 o 
  -1  10   7        7.18      155.02     38.90 o 
   0  10   7    16635.81    16044.40    274.18 o 
   1  10   7    50445.68    49131.13    432.56 o 
   2  10   7    13543.40    13066.19    236.58 o 
   3  10   7    13160.58    12785.67    243.86 o 
   4  10   7     1913.01     2579.94    227.21 o 
   5  10   7    47614.04    45783.02    524.87 o 
   6  10   7    92263.22    87962.36    883.94 o 
   7  10   7      572.67      507.27    108.09 o 
   8  10   7       59.12      172.15     91.03 o 
   9  10   7      958.03      734.01    112.24 o 
  -9  11   7       58.37      113.90    101.16 o 
  -8  11   7     5282.12     5128.86    198.36 o 
  -7  11   7      837.09      699.86     81.20 o 
  -6  11   7    86407.78    86115.50    741.14 o 
  -5  11   7    29644.58    29570.56    455.38 o 
  -4  11   7      144.63      151.61     74.60 o 
  -3  11   7    10526.98     9612.01    250.10 o 
  -2  11   7    35641.13    32954.68    651.80 o 
  -1  11   7    18333.06    16811.48    272.19 o 
   0  11   7    59971.60    58783.80    476.12 o 
   1  11   7     8029.23     7992.87    181.16 o 
   2  11   7    12317.31    12592.44    238.28 o 
   3  11   7    19624.75    19680.30    358.93 o 
   4  11   7    17263.75    16910.56    330.19 o 
   5  11   7    15220.46    15083.56    311.75 o 
   6  11   7    35541.06    35164.82    453.28 o 
   7  11   7     8180.03     8494.70    284.33 o 
   8  11   7     5759.23     5759.56    398.99 o 
   9  11   7     6772.41     6015.92    261.30 o 
  -9  12   7     6838.59     6677.59    298.13 o 
  -8  12   7     1228.50     1099.12    132.07 o 
  -7  12   7     5409.39     5650.17    227.80 o 
  -6  12   7     3820.07     3847.74    190.48 o 
  -5  12   7    51054.62    50100.17    995.81 o 
  -4  12   7    53795.39    52509.37    774.88 o 
  -3  12   7     8213.98     8027.44    316.40 o 
  -2  12   7    10696.95    10511.87    284.19 o 
  -1  12   7   208493.72   204502.16   1557.99 o 
   0  12   7       29.67      153.02     64.45 o 
   1  12   7    21289.00    21280.21    300.79 o 
   2  12   7       74.00      353.69     68.32 o 
   3  12   7     6796.41     6918.45    199.32 o 
   4  12   7    15874.19    15762.70    304.27 o 
   5  12   7    14307.18    13820.05    311.11 o 
   6  12   7     3376.67     3387.59    167.18 o 
   7  12   7     3311.39     3126.52    192.45 o 
   8  12   7     2663.95     2783.06    189.44 o 
  -8  13   7      433.87      972.94    134.14 o 
  -7  13   7     4467.21     4365.90    210.56 o 
  -6  13   7    11829.92    11783.68    329.44 o 
  -5  13   7       56.17        0.00    134.83 o 
  -4  13   7    12762.27    11845.06    392.30 o 
  -3  13   7     7213.06     6962.72    250.22 o 
  -2  13   7     3277.86     3473.35    336.74 o 
  -1  13   7     6195.04     7445.07    333.53 o 
   0  13   7    27725.44    27158.62    411.37 o 
   1  13   7    19868.71    19082.71    293.36 o 
   2  13   7     6574.14     6607.76    180.13 o 
   3  13   7     3860.96     3766.18    175.62 o 
   4  13   7     8890.79     9281.76    305.12 o 
   5  13   7    15208.66    15596.54    343.53 o 
   6  13   7     5288.16     5263.39    207.64 o 
   7  13   7    35963.41    35480.67    600.50 o 
   8  13   7       50.00      236.92    112.03 o 
  -8  14   7    49805.54    49706.06    919.98 o 
  -7  14   7    28874.90    29126.70    665.28 o 
  -6  14   7    12966.59    12659.58    392.48 o 
  -5  14   7      431.88      487.79    118.90 o 
  -4  14   7     6540.16     6728.34    419.69 o 
  -3  14   7    18601.41    18520.52    509.13 o 
  -2  14   7    14128.56    14035.10    444.49 o 
  -1  14   7    50217.17    51618.82   1149.22 o 
   0  14   7      810.36      901.93    129.24 o 
   1  14   7     9910.02     9641.28    240.99 o 
   2  14   7   103912.06   104982.23    824.93 o 
   3  14   7     6230.66     6391.63    217.98 o 
   4  14   7    47979.81    48344.63    640.76 o 
   5  14   7     1770.20     1837.96    134.79 o 
   6  14   7    19936.44    19546.95    420.85 o 
   7  14   7     5237.27     5123.41    247.22 o 
  -7  15   7    10779.94    11605.19    356.05 o 
  -6  15   7     7823.45     7638.88    314.13 o 
  -5  15   7    16837.11    16845.17    468.18 o 
  -4  15   7    22561.31    22342.43    604.00 o 
  -3  15   7      722.66      764.10    139.24 o 
  -2  15   7      972.30      795.28    130.71 o 
  -1  15   7     6731.12     7113.00    336.18 o 
   0  15   7     2726.61     2803.26    163.09 o 
   1  15   7    54853.73    55201.57    623.07 o 
   2  15   7     4706.48     4591.44    178.57 o 
   3  15   7      314.83      381.02    112.86 o 
   4  15   7    53012.39    53737.38    694.74 o 
   5  15   7       39.41       57.92     85.75 o 
   6  15   7        5.48      120.63     90.48 o 
  -6  16   7      904.45      639.85    122.76 o 
  -5  16   7     6134.98     6379.54    290.98 o 
  -4  16   7       14.38      310.86    119.66 o 
  -3  16   7    23442.66    22320.87    592.89 o 
  -2  16   7     2018.80     1463.20    168.08 o 
  -1  16   7    15631.39    15739.95    500.14 o 
   0  16   7    11685.54    11931.26    361.39 o 
   1  16   7     1230.55     1334.26    171.05 o 
   2  16   7    29393.12    28731.50    502.56 o 
   3  16   7     2496.51     2569.21    170.90 o 
   4  16   7    35641.92    36400.17    688.24 o 
   5  16   7     8579.31     8384.32    291.87 o 
   6  16   7     6913.67     7069.20    319.22 o 
  -5  17   7      224.60      334.92    109.57 o 
  -4  17   7     9055.98     8917.67    343.56 o 
  -3  17   7      438.36      484.96    126.73 o 
  -2  17   7    21249.28    21070.52    734.66 o 
  -1  17   7      726.13      973.69    176.06 o 
   0  17   7     1020.69     1012.55    113.44 o 
   1  17   7     1167.81     1240.45    160.31 o 
   2  17   7      565.22      593.49    110.95 o 
   3  17   7       27.48      198.11    104.55 o 
   4  17   7       26.21        0.00    103.12 o 
   5  17   7     3733.56     3998.90    242.23 o 
  -4  18   7     4413.47     4068.24    248.81 o 
  -3  18   7     6294.25     6843.95    352.99 o 
  -2  18   7    20534.64    20741.49    605.03 o 
  -1  18   7      628.18     1040.34    179.03 o 
   0  18   7     4506.05     4780.48    220.86 o 
   1  18   7     1350.19     1217.11    123.78 o 
   2  18   7     2397.82     2617.64    205.62 o 
   3  18   7      155.05      215.42    141.96 o 
  -1  19   7      388.26      484.03    125.91 o 
   0  19   7      203.08      279.28    108.18 o 
   1  19   7     2423.23     2704.28    216.32 o 
 -10   0   8     5574.97     5824.71    377.38 o 
  -8   0   8     5525.06     5476.33    312.37 o 
  -6   0   8      856.27     1320.07    177.48 o 
  -4   0   8   252457.70   250082.66   1381.86 o 
  -2   0   8     5575.62     5504.72    199.29 o 
   0   0   8     6015.06     6660.48    164.88 o 
   2   0   8    22814.74    23990.76    219.77 o 
   4   0   8     1489.11     2443.06    175.60 o 
   6   0   8    42625.90    42195.82    813.44 o 
   8   0   8    57209.19    55928.36   1178.29 o 
  10   0   8    99784.14   102061.08   1748.99 o 
 -11   1   8     4740.14     5154.95    261.43 o 
 -10   1   8     1087.64     1203.91    143.84 o 
  -9   1   8    17270.96    17296.17    364.09 o 
  -8   1   8       22.17      195.86     56.98 o 
  -7   1   8       63.34      320.81     58.75 o 
  -6   1   8       34.33      665.67    178.78 o 
  -5   1   8     2700.06     2900.46     95.67 o 
  -4   1   8    55698.35    55944.11    431.86 o 
  -3   1   8     4084.04     3895.63    109.21 o 
  -2   1   8      434.13      566.08     48.56 o 
  -1   1   8      314.02     1023.36    146.20 o 
   0   1   8     8671.65     9410.86    132.88 o 
   1   1   8    31933.22    32319.93    202.18 o 
   2   1   8    33678.05    35254.53    224.01 o 
   3   1   8        4.30      260.86     45.35 o 
   4   1   8    68415.45    68626.93    750.19 o 
   5   1   8     4622.58     4739.43    151.56 o 
   6   1   8     7215.85     7173.88    164.92 o 
   7   1   8      683.90     1019.66     86.58 o 
   8   1   8     5611.44     5960.94    285.47 o 
   9   1   8    17824.31    18020.14    500.94 o 
  10   1   8    22518.39    23788.16    605.91 o 
  11   1   8      985.76     1049.06    198.11 o 
 -11   2   8     9066.86     9576.76    365.46 o 
 -10   2   8       98.72      308.58     81.61 o 
  -9   2   8    10156.17    10155.47    285.23 o 
  -8   2   8    10333.26     9609.13    267.35 o 
  -7   2   8      119.43      179.60     68.57 o 
  -6   2   8     5570.22     5698.81    132.25 o 
  -5   2   8        6.31      285.55     60.87 o 
  -4   2   8   257256.00   261031.48   1236.29 o 
  -3   2   8     1104.36     1328.73     70.77 o 
  -2   2   8    28989.61    28551.57    404.24 o 
  -1   2   8      797.43      905.22     72.72 o 
   0   2   8     2392.40     2872.25     84.11 o 
   1   2   8       14.38      293.37     46.51 o 
   2   2   8   182021.27   182236.34   1452.60 o 
   3   2   8     3794.37     3988.87    119.74 o 
   4   2   8     3748.04     4127.93    122.91 o 
   5   2   8    72607.92    69134.37    575.82 o 
   6   2   8     2265.06     1882.55    116.07 o 
   7   2   8    44099.13    44109.80    444.92 o 
   8   2   8    20127.78    19465.54    496.67 o 
   9   2   8    29005.72    28910.07    652.64 o 
  10   2   8    69881.18    70686.56   1568.10 o 
 -11   3   8     2370.70     2852.52    212.64 o 
 -10   3   8     5644.32     5453.32    228.10 o 
  -9   3   8    10918.80    10472.69    323.22 o 
  -8   3   8     2469.35     2490.25    186.08 o 
  -7   3   8     1341.04     1703.86    166.76 o 
  -6   3   8    78643.58    76363.12    474.65 o 
  -5   3   8      257.68      600.85     70.18 o 
  -4   3   8    10116.21     9857.48    179.80 o 
  -3   3   8     1222.29     1526.45     58.05 o 
  -2   3   8    27310.35    26420.56    315.96 o 
  -1   3   8    32460.22    32671.05    276.13 o 
   0   3   8   203451.30   206142.72   1683.71 o 
   1   3   8    49631.73    51067.66    362.23 o 
   2   3   8    59475.86    58600.31   1055.83 o 
   3   3   8     2734.58     3043.36    102.01 o 
   4   3   8    47293.00    46033.04    382.77 o 
   5   3   8      297.23      491.19     68.89 o 
   6   3   8    15753.66    14736.84    256.75 o 
   7   3   8     2624.65     2376.88    132.87 o 
   8   3   8     2920.02     2999.59    274.15 o 
   9   3   8      758.87      959.61    145.45 o 
  10   3   8    29966.14    29864.34    730.61 o 
 -11   4   8     1029.46     1735.95    187.10 o 
 -10   4   8     6663.84     6599.63    251.95 o 
  -9   4   8     1680.93     1542.77    156.06 o 
  -8   4   8     2406.64     2535.14    164.11 o 
  -7   4   8     5764.56     5832.97    168.77 o 
  -6   4   8     1573.46     1846.79     99.62 o 
  -5   4   8    56147.82    54797.38    716.52 o 
  -4   4   8    19207.80    19100.18    349.63 o 
  -3   4   8   175384.36   173724.53   1052.70 o 
  -2   4   8     6693.01     7116.43    157.98 o 
  -1   4   8    42225.21    41108.78    423.91 o 
   0   4   8    38989.81    38794.48    351.66 o 
   1   4   8   127918.37   127415.15    905.81 o 
   2   4   8    53497.59    54021.32    588.22 o 
   3   4   8    61868.32    63500.36    546.00 o 
   4   4   8    69751.90    69494.85    789.89 o 
   5   4   8     7193.59     7379.56    193.70 o 
   6   4   8     1469.11     1583.69     95.23 o 
   7   4   8      607.25      766.35     81.26 o 
   8   4   8    36543.85    35167.41    772.23 o 
   9   4   8      157.40      349.91    205.44 o 
  10   4   8       48.30      187.97    107.02 o 
 -11   5   8     1015.50     1272.42    152.91 o 
 -10   5   8    17948.10    17371.75    448.90 o 
  -9   5   8     8156.51     8065.24    294.59 o 
  -8   5   8     9059.48     9122.31    295.96 o 
  -7   5   8     5950.90     6062.56    175.88 o 
  -6   5   8     8282.50     8141.41    165.48 o 
  -5   5   8    82592.23    78913.31    935.33 o 
  -4   5   8     1795.38     1945.78     83.52 o 
  -3   5   8     5867.00     6186.64    114.80 o 
  -2   5   8     9997.79    10140.82    155.19 o 
  -1   5   8     1586.32     1960.19    103.72 o 
   0   5   8     9525.21     9917.60    170.94 o 
   1   5   8    20614.55    20062.79    247.92 o 
   2   5   8     2336.43     2555.29     83.05 o 
   3   5   8   125919.23   126178.48   1071.54 o 
   4   5   8     5774.93     6066.38    175.75 o 
   5   5   8    14143.76    14493.31    238.17 o 
   6   5   8    22317.51    21796.19    328.74 o 
   7   5   8     3334.52     3195.62    145.14 o 
   8   5   8      139.59      345.19     84.26 o 
   9   5   8     1080.73      956.25    122.69 o 
  10   5   8     1768.20     1672.01    157.22 o 
 -10   6   8    19922.93    19649.66    411.94 o 
  -9   6   8       47.88        4.04     94.27 o 
  -8   6   8      843.13     1088.11    105.33 o 
  -7   6   8     3359.10     3651.95    127.96 o 
  -6   6   8     2237.00     2373.34     95.17 o 
  -5   6   8     6311.03     6215.75    159.76 o 
  -4   6   8    88886.00    86838.66    508.70 o 
  -3   6   8    99751.95    98398.98    887.80 o 
  -2   6   8     9387.12     9639.83    156.61 o 
  -1   6   8      406.09      786.43     64.41 o 
   0   6   8    19875.87    20399.17    269.66 o 
   1   6   8     8174.67     7496.21    187.30 o 
   2   6   8   264987.31   258600.72   2384.22 o 
   3   6   8     8584.79     9034.12    199.14 o 
   4   6   8     9303.45     9569.72    223.42 o 
   5   6   8    16710.20    17271.40    263.19 o 
   6   6   8     3457.50     3568.71    142.58 o 
   7   6   8      295.84      375.27     63.82 o 
   8   6   8    30199.86    29742.51    676.19 o 
   9   6   8     7425.31     7093.82    303.00 o 
  10   6   8     7462.78     6994.36    379.54 o 
 -10   7   8    11698.65    11763.29    328.61 o 
  -9   7   8      933.17      879.45    113.03 o 
  -8   7   8       29.30      276.08     93.79 o 
  -7   7   8    66026.40    62254.23    632.34 o 
  -6   7   8     8743.25     8648.45    176.81 o 
  -5   7   8     5833.39     5710.39    141.87 o 
  -4   7   8    41723.12    40448.20    368.28 o 
  -3   7   8    19275.21    19147.73    321.85 o 
  -2   7   8    31800.33    32070.91    364.15 o 
  -1   7   8    43029.82    43967.80    462.29 o 
   0   7   8    63316.19    62213.90   1367.94 o 
   1   7   8    39900.15    38656.42    690.96 o 
   2   7   8    47747.86    47896.88    532.74 o 
   3   7   8    80563.52    80271.11    883.70 o 
   4   7   8     7097.30     7707.10    181.71 o 
   5   7   8    26347.61    27249.10    336.09 o 
   6   7   8    21149.14    19947.26    473.42 o 
   7   7   8    11974.44    11340.50    246.88 o 
   8   7   8    27755.29    26815.81    816.47 o 
   9   7   8     8311.23     7895.78    266.19 o 
  10   7   8    13257.13    12991.96    517.94 o 
 -10   8   8    18836.73    19282.05    424.97 o 
  -9   8   8     8243.15     8049.45    304.38 o 
  -8   8   8     3422.17     3419.16    258.49 o 
  -7   8   8     1006.67     1276.78    148.63 o 
  -6   8   8     5972.51     5764.48    172.31 o 
  -5   8   8     4772.49     4659.68    153.41 o 
  -4   8   8      758.10      974.96     80.58 o 
  -3   8   8   121885.27   118443.78    924.55 o 
  -2   8   8    10319.76     9954.22    179.28 o 
  -1   8   8     3666.18     3934.60    196.46 o 
   0   8   8     2351.01     2600.38    110.84 o 
   1   8   8     1297.08     1413.87    104.01 o 
   2   8   8     3229.28     3340.86    131.18 o 
   3   8   8     6553.75     6440.76    192.39 o 
   4   8   8     2142.08     2263.35    104.17 o 
   5   8   8     1808.49     2061.83    107.20 o 
   6   8   8    28181.04    28095.12    357.24 o 
   7   8   8    42247.20    40220.42    807.25 o 
   8   8   8    86617.01    82741.85   1383.34 o 
   9   8   8    34363.69    33462.32    687.98 o 
 -10   9   8     3018.63     2919.09    222.76 o 
  -9   9   8    15481.74    16316.41    412.38 o 
  -8   9   8     1556.32     1630.11    134.15 o 
  -7   9   8    21046.98    20330.96    368.73 o 
  -6   9   8    55919.63    54798.82    888.02 o 
  -5   9   8      393.66      380.29     70.01 o 
  -4   9   8     2829.80     3110.40    139.01 o 
  -3   9   8    21914.56    21253.78    376.52 o 
  -2   9   8     1229.45     1267.66     98.60 o 
  -1   9   8      164.59      526.07    145.62 o 
   0   9   8       58.34      165.20     55.32 o 
   1   9   8    65094.05    66288.62    734.69 o 
   2   9   8     6588.03     6684.57    199.08 o 
   3   9   8     7943.20     7601.15    221.06 o 
   4   9   8     5867.71     5905.14    179.13 o 
   5   9   8     5383.77     5653.72    169.44 o 
   6   9   8     5861.17     6365.23    178.04 o 
   7   9   8     5099.91     5263.68    197.66 o 
   8   9   8      375.99      619.03    116.59 o 
   9   9   8      378.06      464.55    101.50 o 
  -9  10   8      770.63     1117.53    153.66 o 
  -8  10   8     2369.37     2334.81    159.01 o 
  -7  10   8     2117.29     1975.57    113.34 o 
  -6  10   8     3173.28     4015.60    155.87 o 
  -5  10   8    27945.75    26955.10    363.98 o 
  -4  10   8    13687.93    13468.91    309.90 o 
  -3  10   8    18576.19    17342.21    326.98 o 
  -2  10   8    74764.77    75057.04    746.08 o 
  -1  10   8      786.30      666.13     69.19 o 
   0  10   8     6391.79     6137.60    181.42 o 
   1  10   8      499.22      547.98     61.75 o 
   2  10   8    57433.88    56962.62    551.62 o 
   3  10   8    43579.53    43511.78    482.92 o 
   4  10   8     4152.96     4298.22    164.35 o 
   5  10   8     1599.48     1679.07    127.94 o 
   6  10   8      461.13      939.04    124.81 o 
   7  10   8      707.65      779.35    118.84 o 
   8  10   8    31586.27    29914.02    642.71 o 
   9  10   8     2810.93     3180.30    236.05 o 
  -9  11   8      592.87      696.00    134.78 o 
  -8  11   8    32160.35    32274.70    768.65 o 
  -7  11   8     5258.97     4770.72    171.70 o 
  -6  11   8   137312.55   131010.62    920.94 o 
  -5  11   8     2617.12     2532.12    136.35 o 
  -4  11   8     7024.74     6852.66    240.42 o 
  -3  11   8     7997.69     8156.31    233.28 o 
  -2  11   8     2578.73     2642.69    144.75 o 
  -1  11   8    31848.13    30361.64    684.12 o 
   0  11   8     2546.41     2648.22    143.02 o 
   1  11   8     4549.67     4294.88    158.97 o 
   2  11   8     4871.25     4675.06    184.30 o 
   3  11   8     3538.97     3809.73    158.36 o 
   4  11   8    78058.12    78181.14    821.72 o 
   5  11   8      178.74      275.65     81.75 o 
   6  11   8      194.91      279.30     72.99 o 
   7  11   8    28432.04    27149.87    623.56 o 
   8  11   8      892.60      821.37    125.05 o 
  -8  12   8    13454.91    12879.41    602.84 o 
  -7  12   8     3047.62     2948.45    196.03 o 
  -6  12   8      648.78      551.57     99.95 o 
  -5  12   8     2970.19     2947.06    186.24 o 
  -4  12   8    19111.04    18437.67    470.52 o 
  -3  12   8    13450.76    13112.70    382.08 o 
  -2  12   8     5271.32     5697.70    241.62 o 
  -1  12   8    28097.38    29766.80    504.57 o 
   0  12   8     7430.27     7410.02    213.24 o 
   1  12   8    25458.57    24637.48    389.28 o 
   2  12   8    42853.21    44398.32    486.26 o 
   3  12   8    42631.96    44450.77   1010.73 o 
   4  12   8    17770.72    17617.09    356.07 o 
   5  12   8    18242.91    17856.24    362.71 o 
   6  12   8    11068.01    10975.40    289.65 o 
   7  12   8     4571.38     4273.42    223.75 o 
   8  12   8    20614.62    19028.62    456.31 o 
  -8  13   8     2034.45     2596.15    245.42 o 
  -7  13   8     6735.06     6482.29    391.45 o 
  -6  13   8      364.84      263.06    109.41 o 
  -5  13   8    10116.58     9327.59    354.08 o 
  -4  13   8     3961.44     4118.77    213.50 o 
  -3  13   8    31447.72    29701.91    943.46 o 
  -2  13   8     4977.11     5652.55    287.21 o 
  -1  13   8   323727.09   330177.47   4005.30 o 
   0  13   8     9807.12     9877.45    252.22 o 
   1  13   8     4392.84     4724.40    152.69 o 
   2  13   8    58041.48    56607.37    886.94 o 
   3  13   8      599.30      704.19     88.11 o 
   4  13   8     4997.04     4839.73    222.79 o 
   5  13   8    53593.12    54342.96    894.43 o 
   6  13   8     3312.20     3565.93    177.85 o 
   7  13   8       99.46      223.56    110.13 o 
  -7  14   8     7746.28     7837.13    343.49 o 
  -6  14   8     9176.93     8959.95    331.23 o 
  -5  14   8    20113.17    19319.82    462.28 o 
  -4  14   8    30539.73    30593.22    691.44 o 
  -3  14   8     2923.89     2881.61    215.40 o 
  -2  14   8    41256.94    42329.63    759.88 o 
  -1  14   8       53.44      531.20    124.63 o 
   0  14   8    37571.22    38009.28    599.15 o 
   1  14   8      138.05      131.73     66.80 o 
   2  14   8     2507.20     2773.34    182.39 o 
   3  14   8    16855.88    17393.75    347.01 o 
   4  14   8    74978.12    76388.58    909.79 o 
   5  14   8      211.25      404.99    144.23 o 
   6  14   8    23811.72    24340.71    451.95 o 
   7  14   8      173.74      189.12    113.77 o 
  -7  15   8    13628.45    12986.50    420.56 o 
  -6  15   8     7752.73     8001.35    322.91 o 
  -5  15   8      548.58      447.78    142.56 o 
  -4  15   8    47516.40    47049.74    881.29 o 
  -3  15   8     1336.62     1208.49    173.86 o 
  -2  15   8     6438.60     6359.84    308.17 o 
  -1  15   8     5503.12     5519.65    255.90 o 
   0  15   8     7333.78     7398.20    278.90 o 
   1  15   8     5871.18     5704.25    219.68 o 
   2  15   8    31941.81    32819.24    457.73 o 
   3  15   8      197.58      344.47     91.27 o 
   4  15   8       63.79      394.24    167.16 o 
   5  15   8    10984.66    11887.15    381.78 o 
   6  15   8    17060.08    17773.83    401.45 o 
  -6  16   8     7481.31     7351.61    387.52 o 
  -5  16   8      343.57      267.20    134.18 o 
  -4  16   8     2541.61     2765.81    242.79 o 
  -3  16   8     9814.60     9518.21    395.83 o 
  -2  16   8       17.55        0.00    178.95 o 
  -1  16   8    11082.56    11347.02    365.69 o 
   0  16   8     1794.17     1859.66    181.95 o 
   1  16   8      850.13      555.32     92.17 o 
   2  16   8     9161.15     9172.15    289.49 o 
   3  16   8     5088.40     5583.83    232.60 o 
   4  16   8    19295.32    19007.86    426.57 o 
   5  16   8    20552.63    21243.08    515.00 o 
  -5  17   8     9671.05     9721.02    434.97 o 
  -4  17   8     1454.87     1242.34    176.61 o 
  -3  17   8     5657.50     5510.22    316.48 o 
  -2  17   8     7333.10     7331.71    359.78 o 
  -1  17   8     3805.94     3992.64    237.69 o 
   0  17   8      432.88      631.75    130.32 o 
   1  17   8     1861.69     1897.69    147.38 o 
   2  17   8     2004.36     1435.50    183.75 o 
   3  17   8    17285.19    17255.18    408.74 o 
   4  17   8      267.71       98.59    100.38 o 
  -3  18   8      726.61      814.93    161.81 o 
  -2  18   8      857.56     1259.48    194.73 o 
  -1  18   8    10318.08    10248.52    396.36 o 
   0  18   8     5945.02     5809.07    276.82 o 
   1  18   8     7150.90     7060.59    312.32 o 
   2  18   8    11988.21    12095.17    407.23 o 
 -11   0   9      535.61      524.51    152.78 o 
  -9   0   9   102483.75   102304.48   1094.41 o 
  -7   0   9    37517.60    37289.01    531.70 o 
  -5   0   9    95965.46    93735.30    768.55 o 
  -3   0   9   129549.24   132250.42   1270.50 o 
  -1   0   9    10176.12    11187.75    235.84 o 
   1   0   9   161995.42   165876.34   1879.67 o 
   3   0   9    75156.92    76635.89   1097.10 o 
   5   0   9   117370.71   113379.17   1049.21 o 
   7   0   9     8224.85     8699.34    407.67 o 
   9   0   9      596.47      705.41    185.23 o 
 -11   1   9     2199.18     2053.12    175.38 o 
 -10   1   9    11309.64    11344.59    363.45 o 
  -9   1   9    62912.79    63426.54    696.33 o 
  -8   1   9    14209.02    14513.57    300.87 o 
  -7   1   9     2860.92     2802.56    102.72 o 
  -6   1   9    22082.66    21773.14    275.10 o 
  -5   1   9      181.33      268.38     43.45 o 
  -4   1   9     3020.00     3377.48    103.95 o 
  -3   1   9    48305.93    48613.39    367.59 o 
  -2   1   9     6848.39     7205.54    139.56 o 
  -1   1   9   570548.88   591206.88   1602.82 o 
   0   1   9      933.59     1185.76     92.29 o 
   1   1   9      759.39      994.67     47.54 o 
   2   1   9   120586.23   123614.03    467.74 o 
   3   1   9    16772.54    17271.53    192.63 o 
   4   1   9    72362.56    70221.13    673.74 o 
   5   1   9     8861.34     9338.80    215.71 o 
   6   1   9    11111.87    11230.88    214.17 o 
   7   1   9     5927.25     6049.10    184.35 o 
   8   1   9      669.29      752.50    145.56 o 
   9   1   9     2766.57     2992.09    233.17 o 
  10   1   9        9.26       15.76    127.99 o 
 -11   2   9       76.52      199.21    130.28 o 
 -10   2   9       79.26      113.48     75.54 o 
  -9   2   9     5824.04     6018.66    227.69 o 
  -8   2   9    38737.25    37157.64    474.32 o 
  -7   2   9    34438.96    33852.25    384.70 o 
  -6   2   9   233473.28   225559.16   1620.43 o 
  -5   2   9      617.23      854.90     60.24 o 
  -4   2   9    69346.38    67408.73    933.82 o 
  -3   2   9      193.40      468.70     51.12 o 
  -2   2   9    34200.36    33975.07    555.09 o 
  -1   2   9      828.28     1052.60     64.37 o 
   0   2   9     1462.02     1966.00     80.39 o 
   1   2   9        6.10      313.30     42.00 o 
   2   2   9   106689.95   107589.42    846.30 o 
   3   2   9     9582.50     9758.01    170.89 o 
   4   2   9     6659.99     6857.47    202.21 o 
   5   2   9    56551.28    54223.66    473.34 o 
   6   2   9    25218.49    23924.15    397.07 o 
   7   2   9     2529.60     3018.39    215.41 o 
   8   2   9    52595.66    48537.64   1037.37 o 
   9   2   9       17.54      256.42    123.91 o 
  10   2   9     2877.20     2854.79    240.07 o 
 -11   3   9       45.19      618.40    147.78 o 
 -10   3   9      627.58      602.60    114.48 o 
  -9   3   9    56680.29    56830.83    753.92 o 
  -8   3   9     9157.87     9020.48    287.45 o 
  -7   3   9      104.83      443.11     91.21 o 
  -6   3   9      639.52     1038.00     86.52 o 
  -5   3   9     4130.58     4399.96    118.00 o 
  -4   3   9    47747.78    47403.48    422.83 o 
  -3   3   9     2057.19     2063.13    125.72 o 
  -2   3   9     4170.50     4062.14    144.26 o 
  -1   3   9     3771.93     3982.89    125.77 o 
   0   3   9     3346.01     3808.79    102.54 o 
   1   3   9    19194.48    18971.81    208.07 o 
   2   3   9    66741.78    66768.12    604.25 o 
   3   3   9    32788.86    32843.38    360.77 o 
   4   3   9    58376.14    58897.06    562.02 o 
   5   3   9     3590.86     3689.98    132.34 o 
   6   3   9    46268.47    45155.56    461.89 o 
   7   3   9    81118.88    77818.00    775.94 o 
   8   3   9     2399.32     2336.32    161.51 o 
   9   3   9    53759.72    51481.71    845.42 o 
  10   3   9    18532.50    17451.47    564.67 o 
 -11   4   9   100950.20    99262.11   1250.56 o 
 -10   4   9     2871.51     3084.06    205.53 o 
  -9   4   9    95693.80    94230.23   1226.79 o 
  -8   4   9    24928.94    24237.06    548.06 o 
  -7   4   9    19570.83    18927.80    291.19 o 
  -6   4   9     4040.95     4246.19    141.86 o 
  -5   4   9     2434.31     2531.32    103.91 o 
  -4   4   9    29899.22    28667.04    308.02 o 
  -3   4   9    15273.60    14967.73    181.45 o 
  -2   4   9    43173.63    42600.40    501.81 o 
  -1   4   9   230014.67   230446.42   1290.49 o 
   0   4   9    88511.13    88191.91    603.74 o 
   1   4   9    84363.53    84506.05    528.21 o 
   2   4   9    27424.70    27494.48    262.84 o 
   3   4   9    25743.84    24915.86    561.45 o 
   4   4   9     3733.65     3834.68    120.56 o 
   5   4   9    70852.84    69456.98    812.12 o 
   6   4   9    61562.27    59178.11    563.17 o 
   7   4   9    21607.27    20896.87    360.96 o 
   8   4   9    10163.84     9827.67    373.16 o 
   9   4   9     5185.03     5165.83    248.32 o 
  10   4   9     6698.41     6678.58    310.61 o 
 -10   5   9     6942.09     7010.19    300.00 o 
  -9   5   9    30682.29    30797.85    793.43 o 
  -8   5   9     5001.24     6273.46    257.73 o 
  -7   5   9    15993.34    15102.62    234.52 o 
  -6   5   9    10390.41     9747.24    185.44 o 
  -5   5   9     5463.38     5476.89    146.22 o 
  -4   5   9     6033.45     5829.03    129.80 o 
  -3   5   9      375.98      766.35    114.81 o 
  -2   5   9   121819.29   120289.72   1565.04 o 
  -1   5   9     2550.85     2865.95     91.97 o 
   0   5   9   240517.31   236313.11   2284.99 o 
   1   5   9   114220.29   113320.52    613.22 o 
   2   5   9     1144.47     1170.71     72.35 o 
   3   5   9    22926.52    23413.13    295.54 o 
   4   5   9        1.73      237.44     59.46 o 
   5   5   9   141768.13   141481.91   1918.30 o 
   6   5   9    60357.37    58664.43    717.67 o 
   7   5   9    24882.79    24138.69    372.00 o 
   8   5   9     7128.10     7185.39    276.80 o 
   9   5   9    13706.34    13568.85    484.34 o 
  10   5   9     2270.78     2442.48    189.65 o 
 -10   6   9       62.33      232.34    106.73 o 
  -9   6   9     6865.31     6580.63    259.66 o 
  -8   6   9    76796.35    75511.84    720.05 o 
  -7   6   9     1460.42     1644.29     91.75 o 
  -6   6   9   120710.38   118237.29   1015.84 o 
  -5   6   9     9415.63     9789.13    182.83 o 
  -4   6   9   109458.10   108511.23   1010.24 o 
  -3   6   9     7907.84     8051.32    139.22 o 
  -2   6   9     8036.26     8108.86    150.65 o 
  -1   6   9    14195.78    13891.33    232.40 o 
   0   6   9     8780.97     8645.92    170.59 o 
   1   6   9    14468.67    13851.88    352.33 o 
   2   6   9     3413.69     3506.95    111.74 o 
   3   6   9      216.16      370.52     55.82 o 
   4   6   9   151358.11   149516.88   2337.20 o 
   5   6   9     3223.77     3635.93    260.92 o 
   6   6   9     7564.64     7447.50    204.19 o 
   7   6   9      529.44      682.71     75.98 o 
   8   6   9      991.62      901.79    114.84 o 
   9   6   9    18777.93    18338.49    491.46 o 
  10   6   9    11396.57    11264.84    603.70 o 
 -10   7   9     6601.80     6925.93    306.00 o 
  -9   7   9      111.99        7.25    117.79 o 
  -8   7   9    27245.37    27487.80    442.36 o 
  -7   7   9    15624.31    15077.06    262.65 o 
  -6   7   9     5677.68     5553.78    140.34 o 
  -5   7   9    35169.60    34284.37    350.77 o 
  -4   7   9    35706.14    34997.43    362.07 o 
  -3   7   9     9152.89     9682.98    236.79 o 
  -2   7   9    36395.10    36005.23    370.71 o 
  -1   7   9    34738.72    34748.54    442.63 o 
   0   7   9   100405.88    97381.86   1059.77 o 
   1   7   9    57814.77    55600.90    534.12 o 
   2   7   9    14224.92    14405.80    258.29 o 
   3   7   9    32214.28    32626.67    395.55 o 
   4   7   9    64853.93    65295.25    816.42 o 
   5   7   9    18917.55    18777.29    283.17 o 
   6   7   9      723.46      694.74     79.40 o 
   7   7   9     1710.98     1669.45    128.02 o 
   8   7   9      733.05      919.88    114.12 o 
   9   7   9     1725.88     1828.40    166.36 o 
 -10   8   9      134.96      334.12    117.41 o 
  -9   8   9    11458.82    11368.37    372.30 o 
  -8   8   9    58631.75    56370.72    921.62 o 
  -7   8   9    39030.48    36900.73    492.29 o 
  -6   8   9      436.48      459.67     69.04 o 
  -5   8   9     3846.97     3945.19    136.68 o 
  -4   8   9     8326.24     8567.09    212.04 o 
  -3   8   9   145949.88   146329.55   1905.11 o 
  -2   8   9     4997.22     5052.73    136.81 o 
  -1   8   9    66450.28    66510.78    808.67 o 
   0   8   9      873.23     1411.58    213.58 o 
   1   8   9     8707.44     8810.57    227.65 o 
   2   8   9     2811.24     2598.05    120.18 o 
   3   8   9    26755.08    26070.94    366.28 o 
   4   8   9     3031.70     2909.31    122.73 o 
   5   8   9     7740.61     7932.31    199.22 o 
   6   8   9    44149.41    42720.82    495.90 o 
   7   8   9    11107.23    10953.29    241.68 o 
   8   8   9       23.62       97.73     90.45 o 
   9   8   9       29.80      176.01     93.74 o 
  -9   9   9    17573.69    17424.82    420.92 o 
  -8   9   9    21196.61    19960.40    744.00 o 
  -7   9   9       31.38      232.10     79.66 o 
  -6   9   9      707.27      864.17     98.65 o 
  -5   9   9      143.60      217.59     61.21 o 
  -4   9   9      368.46      473.16     80.25 o 
  -3   9   9   231606.05   232631.38   2878.81 o 
  -2   9   9     4828.60     5144.77    181.57 o 
  -1   9   9    16870.88    16957.20    379.89 o 
   0   9   9    25038.09    24675.36    395.84 o 
   1   9   9    40549.31    41623.00    596.41 o 
   2   9   9    13328.42    13751.15    343.60 o 
   3   9   9    37935.60    38319.13    694.64 o 
   4   9   9     9724.95     9558.92    235.70 o 
   5   9   9        0.19      193.29     67.48 o 
   6   9   9    31447.79    31065.55    465.17 o 
   7   9   9    33726.12    32972.55    492.65 o 
   8   9   9    21546.04    19448.37    575.21 o 
   9   9   9      578.64      660.23    111.23 o 
  -9  10   9     1363.64     1194.30    149.70 o 
  -8  10   9    26898.03    26195.49    559.43 o 
  -7  10   9    36614.27    35019.90    636.35 o 
  -6  10   9     1868.42     1834.54    141.92 o 
  -5  10   9     8346.32     7896.51    247.94 o 
  -4  10   9    20356.73    19849.56    357.15 o 
  -3  10   9    75752.98    73997.86    643.38 o 
  -2  10   9    40681.47    39792.39    509.18 o 
  -1  10   9        2.52       46.04     50.70 o 
   0  10   9    43789.51    44863.04    543.45 o 
   1  10   9    30013.56    31288.06    464.99 o 
   2  10   9    57207.37    57296.28   1103.82 o 
   3  10   9      270.60      459.57     77.79 o 
   4  10   9      330.29      346.05     65.77 o 
   5  10   9     5742.25     5768.04    200.78 o 
   6  10   9    52703.73    52332.30    680.99 o 
   7  10   9    13629.55    13207.50    361.67 o 
   8  10   9    17146.49    16049.59    616.52 o 
  -9  11   9    10113.04    10114.00    502.62 o 
  -8  11   9      493.89      773.26    136.54 o 
  -7  11   9     1810.21     1615.94    124.42 o 
  -6  11   9    31241.76    29527.58    449.79 o 
  -5  11   9    11459.53    10970.24    269.97 o 
  -4  11   9     3521.79     3608.07    157.87 o 
  -3  11   9     4892.51     4731.60    166.69 o 
  -2  11   9     5696.13     5748.93    179.68 o 
  -1  11   9    12839.92    13057.26    386.76 o 
   0  11   9    28027.80    28216.04    440.62 o 
   1  11   9    13596.94    13673.90    280.57 o 
   2  11   9    85569.45    86201.30   1420.70 o 
   3  11   9     2415.10     2931.12    146.85 o 
   4  11   9    93657.41    95511.15   1239.73 o 
   5  11   9       18.85      121.71     74.66 o 
   6  11   9     7194.68     7231.01    227.32 o 
   7  11   9      769.07      530.28    107.79 o 
   8  11   9      740.66      907.17    128.99 o 
  -8  12   9      822.00     1101.15    137.01 o 
  -7  12   9       70.06      131.19     95.54 o 
  -6  12   9       16.94      105.83     95.26 o 
  -5  12   9     6790.27     7181.37    248.05 o 
  -4  12   9      315.99      807.31    114.54 o 
  -3  12   9    19031.82    17983.01    481.17 o 
  -2  12   9    12655.69    13207.84    404.56 o 
  -1  12   9    26807.17    27515.22    935.63 o 
   0  12   9    14851.03    15218.34    333.62 o 
   1  12   9    12772.13    12752.37    414.89 o 
   2  12   9    16052.39    15485.43    292.10 o 
   3  12   9    76598.30    76937.84    763.63 o 
   4  12   9       82.31      101.54     91.64 o 
   5  12   9     9658.65     9533.61    291.70 o 
   6  12   9      629.34      658.73     93.49 o 
   7  12   9       21.52      107.15     99.58 o 
   8  12   9     1784.42     1994.82    195.91 o 
  -8  13   9     7019.26     6544.71    352.44 o 
  -7  13   9    19819.74    19527.28    494.89 o 
  -6  13   9     2510.76     2193.17    197.62 o 
  -5  13   9     1351.65     1037.70    126.89 o 
  -4  13   9      938.79     1337.48    168.15 o 
  -3  13   9      654.07      833.87    147.95 o 
  -2  13   9    20389.06    21623.49    531.21 o 
  -1  13   9    16579.49    17860.06    478.22 o 
   0  13   9    20277.99    20172.06    491.29 o 
   1  13   9     4512.56     4312.73    207.03 o 
   2  13   9    14392.23    14215.58    293.22 o 
   3  13   9      175.47      277.89     68.44 o 
   4  13   9    28664.27    29855.58    616.43 o 
   5  13   9    61438.02    62511.66   1059.33 o 
   6  13   9     2652.84     2620.12    160.80 o 
   7  13   9      335.07      513.03    138.41 o 
  -7  14   9     3658.49     3361.95    220.30 o 
  -6  14   9    62744.73    59799.23    844.06 o 
  -5  14   9      275.32      218.72    101.79 o 
  -4  14   9    90672.15    90310.85   1262.13 o 
  -3  14   9      272.43      238.27    116.37 o 
  -2  14   9      124.14        3.04    120.81 o 
  -1  14   9     4830.29     5417.96    288.09 o 
   0  14   9     3077.78     3190.88    209.40 o 
   1  14   9      227.23      321.20    112.64 o 
   2  14   9    21814.00    22004.23    507.21 o 
   3  14   9     8408.41     8487.04    394.34 o 
   4  14   9    11546.61    11834.88    333.81 o 
   5  14   9     7007.58     7776.28    326.89 o 
   6  14   9    11944.85    12287.71    331.10 o 
  -6  15   9       20.88      365.40    184.63 o 
  -5  15   9      891.34      847.61    151.44 o 
  -4  15   9    26431.80    28217.72    862.95 o 
  -3  15   9    19923.51    20858.55    500.16 o 
  -2  15   9     3720.04     3579.40    238.18 o 
  -1  15   9    23379.88    23829.37    582.41 o 
   0  15   9     6771.58     6386.45    302.45 o 
   1  15   9    33597.06    33306.50    782.83 o 
   2  15   9      241.89      907.58    116.75 o 
   3  15   9    27156.49    27789.64    619.40 o 
   4  15   9     4366.79     4897.76    226.94 o 
   5  15   9     7613.77     8150.56    308.05 o 
   6  15   9    25542.93    27494.99    539.68 o 
  -5  16   9     1150.05     1109.86    183.85 o 
  -4  16   9     9286.57     9124.69    411.07 o 
  -3  16   9     1206.57      905.96    158.54 o 
  -2  16   9     6058.73     6224.82    321.36 o 
  -1  16   9    39413.70    40675.09    780.04 o 
   0  16   9     1320.48     1565.45    198.73 o 
   1  16   9    12245.79    12152.75    416.23 o 
   2  16   9     5903.42     6378.88    339.57 o 
   3  16   9        1.34        0.00    117.23 o 
   4  16   9     9567.47     9273.90    393.78 o 
   5  16   9     5629.01     6046.93    285.11 o 
  -4  17   9        3.08       13.26    136.49 o 
  -3  17   9     1792.11     2658.17    223.06 o 
  -2  17   9     4372.82     4864.96    299.38 o 
  -1  17   9     4018.03     4267.59    287.84 o 
   0  17   9       85.79      171.55    103.41 o 
   1  17   9    22992.11    23378.91    585.46 o 
   2  17   9     2623.48     2550.54    230.63 o 
   3  17   9     1389.80     1682.46    254.74 o 
  -2  18   9     2523.13     2761.51    245.13 o 
  -1  18   9      642.77     1110.64    185.58 o 
   0  18   9     1378.65     1732.47    172.07 o 
   1  18   9     1338.49     1354.53    188.11 o 
 -10   0  10     7918.45     7936.65    437.89 o 
  -8   0  10    17298.72    17762.94    448.93 o 
  -6   0  10      361.47      140.29     78.60 o 
  -4   0  10    31287.84    31830.80    453.54 o 
  -2   0  10   125308.13   122591.21    854.22 o 
   0   0  10    38853.84    40646.05    457.21 o 
   2   0  10   303519.56   309382.19   1328.89 o 
   4   0  10     3206.58     3060.20    177.32 o 
   6   0  10    21910.21    21966.32    545.98 o 
   8   0  10    91811.69    84129.13   5160.39 o 
  10   0  10      394.05      226.03    162.68 o 
 -11   1  10     5987.53     6272.00    311.35 o 
 -10   1  10      884.96     1017.16    135.51 o 
  -9   1  10    18499.97    18099.86    385.12 o 
  -8   1  10     6885.87     6816.12    215.40 o 
  -7   1  10      376.84      608.71     79.33 o 
  -6   1  10    52811.96    52246.96    439.67 o 
  -5   1  10    13117.82    12777.98    211.94 o 
  -4   1  10    14482.93    14370.37    217.22 o 
  -3   1  10    57923.16    58772.55    424.61 o 
  -2   1  10    35322.90    35459.70    497.87 o 
  -1   1  10    13895.25    15201.16    416.20 o 
   0   1  10      633.88      885.54     80.14 o 
   1   1  10    76947.26    78738.97    365.14 o 
   2   1  10   145209.11   148336.89    761.17 o 
   3   1  10     3984.00     3992.54    124.44 o 
   4   1  10     6013.72     5920.57    150.00 o 
   5   1  10       18.30      436.41     77.41 o 
   6   1  10      961.66      823.60     84.30 o 
   7   1  10       65.60      276.94     63.69 o 
   8   1  10    39231.53    37672.13   1448.48 o 
   9   1  10     2528.98     2272.21    209.37 o 
  10   1  10    15880.22    15276.62    770.96 o 
 -10   2  10    13789.48    13526.18    353.45 o 
  -9   2  10     1015.91      788.10    150.12 o 
  -8   2  10      100.55      365.05     87.11 o 
  -7   2  10     2131.07     2201.72     97.32 o 
  -6   2  10    98457.49    97717.38    575.46 o 
  -5   2  10    24007.74    22687.52    360.13 o 
  -4   2  10     2183.29     2305.71    101.37 o 
  -3   2  10    29872.27    30390.59    634.13 o 
  -2   2  10    11570.73    11578.31    258.93 o 
  -1   2  10       52.32      105.00     44.54 o 
   0   2  10    70981.13    72635.40    631.33 o 
   1   2  10    52358.70    53191.13    304.42 o 
   2   2  10   145926.41   148715.70    879.07 o 
   3   2  10   104773.49   106724.22    550.28 o 
   4   2  10    20073.02    19606.88    297.61 o 
   5   2  10    98689.32    98003.76   1514.54 o 
   6   2  10    62096.55    59471.52   1054.71 o 
   7   2  10      163.71      310.36     70.55 o 
   8   2  10       85.29      245.61    123.43 o 
   9   2  10      898.07      805.40    185.24 o 
  10   2  10       34.94      218.60    142.51 o 
 -10   3  10     1961.34     1829.94    151.10 o 
  -9   3  10    17269.08    17233.91    430.29 o 
  -8   3  10     8063.47     7892.16    228.52 o 
  -7   3  10    18151.26    17783.61    308.67 o 
  -6   3  10    30574.26    29419.47    327.79 o 
  -5   3  10      246.46      412.88     71.91 o 
  -4   3  10        0.13      270.82     50.77 o 
  -3   3  10      197.49      320.67     47.48 o 
  -2   3  10    28577.79    28387.81    500.52 o 
  -1   3  10      783.16      870.84     57.48 o 
   0   3  10      427.79      708.82     63.44 o 
   1   3  10     3397.90     3568.57     95.45 o 
   2   3  10    46796.62    46240.54    417.07 o 
   3   3  10    88475.30    88750.30    979.47 o 
   4   3  10      236.49      627.58    136.38 o 
   5   3  10      109.18      328.04     95.42 o 
   6   3  10    23364.41    22907.07    386.42 o 
   7   3  10    79471.12    75360.71    933.90 o 
   8   3  10    62408.36    59313.20   1395.14 o 
   9   3  10     4986.60     4971.50    370.40 o 
  10   3  10    26251.35    25043.70   1074.92 o 
 -10   4  10      297.01      428.47    103.60 o 
  -9   4  10     7873.15     8877.26    328.30 o 
  -8   4  10    17646.06    17389.98    412.52 o 
  -7   4  10     5946.73     5893.44    177.73 o 
  -6   4  10    51897.54    50818.86    619.11 o 
  -5   4  10     6772.43     6480.41    147.47 o 
  -4   4  10      113.18      326.02     43.13 o 
  -3   4  10    36843.59    35400.99    604.76 o 
  -2   4  10     2158.09     2461.01     85.07 o 
  -1   4  10     5924.90     6243.27    129.86 o 
   0   4  10    18492.06    18084.66    214.73 o 
   1   4  10    42232.17    41933.87    525.61 o 
   2   4  10     2960.74     3379.13     97.80 o 
   3   4  10    16555.01    16292.08    335.49 o 
   4   4  10     4535.23     5458.33    322.61 o 
   5   4  10    14551.95    14412.98    245.79 o 
   6   4  10   205769.52   198825.17   2583.65 o 
   7   4  10     8362.69     8102.88    221.16 o 
   8   4  10    35450.85    34581.92    603.34 o 
   9   4  10      367.91      444.52    134.60 o 
  10   4  10    43472.30    43936.89   1407.61 o 
 -10   5  10       60.83      391.25    114.25 o 
  -9   5  10    12404.65    13326.12    396.77 o 
  -8   5  10    22034.92    22318.01    650.30 o 
  -7   5  10     2070.11     2215.17    112.97 o 
  -6   5  10      846.45      735.41     75.16 o 
  -5   5  10    55724.82    55297.70    465.51 o 
  -4   5  10     2594.58     2774.27     95.03 o 
  -3   5  10      101.69      350.19     64.24 o 
  -2   5  10      438.28      749.91     57.15 o 
  -1   5  10    38412.16    37633.19    325.06 o 
   0   5  10    28732.68    28100.28    280.87 o 
   1   5  10    15849.16    15105.69    204.89 o 
   2   5  10     7369.59     7315.18    233.30 o 
   3   5  10    46490.38    46407.78    523.25 o 
   4   5  10    20483.45    20661.24    321.96 o 
   5   5  10     7792.65     7722.37    199.05 o 
   6   5  10    10064.25    10202.51    243.71 o 
   7   5  10     8809.89     8173.62    226.64 o 
   8   5  10    55254.52    51729.49    876.61 o 
   9   5  10    18293.29    18230.07    463.43 o 
  10   5  10     5547.66     5553.96    278.53 o 
 -10   6  10        5.42       76.89    102.68 o 
  -9   6  10     5069.13     5571.18    263.79 o 
  -8   6  10    22047.98    22376.46    488.38 o 
  -7   6  10     1268.73     1332.91    104.06 o 
  -6   6  10    26002.70    27161.63    363.75 o 
  -5   6  10    20011.37    20464.96    459.69 o 
  -4   6  10    19210.28    19200.97    294.29 o 
  -3   6  10    11484.33    11604.22    223.18 o 
  -2   6  10    10308.76    10600.86    178.60 o 
  -1   6  10    20310.93    19944.25    265.59 o 
   0   6  10       46.06      131.03     45.89 o 
   1   6  10    17143.03    16582.10    296.72 o 
   2   6  10      616.36      843.99     82.91 o 
   3   6  10   121848.89   119996.77   1787.47 o 
   4   6  10     7033.49     7274.27    187.50 o 
   5   6  10    44475.53    44805.55    447.41 o 
   6   6  10    18369.56    17929.19    319.57 o 
   7   6  10    20453.45    19863.93    349.82 o 
   8   6  10    42192.39    39469.53    651.11 o 
   9   6  10    50597.92    47115.34   1136.74 o 
 -10   7  10    11290.75    11516.93    391.14 o 
  -9   7  10     2330.41     2204.90    175.62 o 
  -8   7  10    44539.03    44125.30    690.11 o 
  -7   7  10     5802.95     5776.98    194.98 o 
  -6   7  10    18116.95    18418.05    309.51 o 
  -5   7  10   102835.87   101667.40   1029.55 o 
  -4   7  10    15718.84    15902.93    279.34 o 
  -3   7  10     2606.25     2423.43    113.75 o 
  -2   7  10    30306.32    29873.17    482.56 o 
  -1   7  10      791.23     1231.12     83.15 o 
   0   7  10    15901.56    16272.86    246.67 o 
   1   7  10     7354.12     7498.13    359.78 o 
   2   7  10    59580.21    57381.93    583.57 o 
   3   7  10    25709.42    25500.11    359.33 o 
   4   7  10      911.93     1285.58     90.42 o 
   5   7  10    39220.05    37606.99    641.50 o 
   6   7  10        4.40      114.06     66.94 o 
   7   7  10      489.02      520.24     91.59 o 
   8   7  10    19359.45    17835.51    452.63 o 
   9   7  10     9923.41     9707.45    343.70 o 
  -9   8  10     3763.94     3277.27    211.76 o 
  -8   8  10      241.56      201.71    114.91 o 
  -7   8  10    38290.68    36997.26    488.34 o 
  -6   8  10    12991.57    12691.77    281.47 o 
  -5   8  10    18563.68    18252.57    360.13 o 
  -4   8  10     2952.34     3573.84    185.03 o 
  -3   8  10    13769.62    14431.73    303.82 o 
  -2   8  10    37777.82    38214.68    786.36 o 
  -1   8  10   131959.17   130991.82   1488.12 o 
   0   8  10   189490.72   181882.52   2154.00 o 
   1   8  10     2479.21     2734.37    143.37 o 
   2   8  10     2553.48     2414.64    162.55 o 
   3   8  10    46619.83    46755.27    500.34 o 
   4   8  10     2341.69     2342.58    123.18 o 
   5   8  10    17711.84    17482.01    391.80 o 
   6   8  10     1773.94     1919.59    118.52 o 
   7   8  10    36022.91    34650.96    431.24 o 
   8   8  10    10073.87    10003.83    323.50 o 
   9   8  10      652.35      630.89    203.87 o 
  -9   9  10       51.85      312.15    107.82 o 
  -8   9  10    10130.90     9958.18    350.35 o 
  -7   9  10    27749.53    27188.45    431.22 o 
  -6   9  10       30.19       94.10     73.93 o 
  -5   9  10    21661.98    21130.59    359.26 o 
  -4   9  10      101.42      232.77     68.01 o 
  -3   9  10    20181.06    20005.85    365.18 o 
  -2   9  10      768.98     1279.58    152.27 o 
  -1   9  10    14113.21    14799.42    288.44 o 
   0   9  10      764.93     1058.28     96.08 o 
   1   9  10      500.35      680.44     91.55 o 
   2   9  10     9999.63     9966.58    272.92 o 
   3   9  10    69953.98    70041.51    688.42 o 
   4   9  10    44710.12    43954.21    551.20 o 
   5   9  10     9885.84     9624.08    253.16 o 
   6   9  10    14376.92    14811.77    278.39 o 
   7   9  10     6192.92     6008.64    218.62 o 
   8   9  10    23296.93    21543.85    476.27 o 
  -9  10  10     1564.38     1491.75    146.43 o 
  -8  10  10      807.45      804.61    140.24 o 
  -7  10  10    22689.01    22272.87    402.80 o 
  -6  10  10        7.24      303.26     85.88 o 
  -5  10  10     1929.85     2166.19    132.63 o 
  -4  10  10    17844.95    17785.80    465.17 o 
  -3  10  10      483.42      700.69     80.71 o 
  -2  10  10    18566.49    18439.26    350.01 o 
  -1  10  10     6906.08     7077.76    266.43 o 
   0  10  10   183277.34   185250.38   1776.10 o 
   1  10  10    75189.32    74647.84   1010.81 o 
   2  10  10      833.18      928.42    109.46 o 
   3  10  10    46762.28    46916.82    586.51 o 
   4  10  10    42779.31    43147.85    560.47 o 
   5  10  10    33446.73    33610.48    701.48 o 
   6  10  10    15238.99    15378.38    315.38 o 
   7  10  10     4997.29     4817.01    229.53 o 
   8  10  10       24.37        0.00    138.37 o 
  -8  11  10      206.48      389.68    108.27 o 
  -7  11  10     1325.18     1439.52    115.08 o 
  -6  11  10        4.64      701.94    103.68 o 
  -5  11  10      712.14      785.34    102.51 o 
  -4  11  10   163870.92   160656.45   1844.89 o 
  -3  11  10     4914.46     4828.43    195.73 o 
  -2  11  10      327.11      247.43     85.35 o 
  -1  11  10      166.48        0.00    112.24 o 
   0  11  10      989.43     1122.04    114.41 o 
   1  11  10     2217.10     2011.89    117.68 o 
   2  11  10     9571.26     9613.85    278.15 o 
   3  11  10    25278.34    26415.38    398.16 o 
   4  11  10     2793.43     3155.34    162.96 o 
   5  11  10     9686.24     9634.13    340.78 o 
   6  11  10       40.72      151.68     76.27 o 
   7  11  10     5111.41     4859.88    237.46 o 
   8  11  10      569.11      625.83    132.46 o 
  -8  12  10     3760.94     3943.78    220.02 o 
  -7  12  10     2395.20     2244.97    137.10 o 
  -6  12  10        9.92      209.23     89.85 o 
  -5  12  10    21464.38    20876.03    393.83 o 
  -4  12  10      594.16     1078.12    164.73 o 
  -3  12  10    15509.47    15609.33    352.30 o 
  -2  12  10     4897.02     4913.82    237.12 o 
  -1  12  10      376.51      827.79    175.77 o 
   0  12  10     1344.94     1082.44    153.21 o 
   1  12  10     8670.59     9355.85    274.44 o 
   2  12  10      180.74      305.37     68.56 o 
   3  12  10       66.96      423.81    134.19 o 
   4  12  10     9168.76     9429.23    286.49 o 
   5  12  10   114645.41   115713.45   2400.64 o 
   6  12  10     9210.76     9286.65    276.75 o 
   7  12  10     6683.11     6478.42    282.00 o 
  -7  13  10     2010.68     1868.47    157.31 o 
  -6  13  10    20677.45    20486.47    443.18 o 
  -5  13  10      306.33      225.77    108.12 o 
  -4  13  10    11084.85    12060.66    378.95 o 
  -3  13  10     5054.19     5532.47    261.26 o 
  -2  13  10     1083.58     1303.26    141.57 o 
  -1  13  10      331.77      362.74    110.12 o 
   0  13  10     3922.22     4062.64    231.74 o 
   1  13  10     8877.72     8601.12    306.94 o 
   2  13  10     4913.90     4685.49    170.39 o 
   3  13  10     1140.40     1133.94     95.53 o 
   4  13  10      162.18      351.09    107.87 o 
   5  13  10     3686.50     4166.39    199.58 o 
   6  13  10    16390.21    16913.19    380.91 o 
   7  13  10     5631.43     5643.10    269.65 o 
  -6  14  10     7082.84     7186.80    276.57 o 
  -5  14  10     4317.74     4023.97    239.25 o 
  -4  14  10     6528.34     6139.72    331.31 o 
  -3  14  10     8542.22     8706.23    322.37 o 
  -2  14  10     1823.91     1648.69    176.82 o 
  -1  14  10     2411.30     2713.37    204.65 o 
   0  14  10     1262.81     1117.76    139.78 o 
   1  14  10    81195.22    83017.18   1017.24 o 
   2  14  10    72926.57    74265.55    826.53 o 
   3  14  10      717.82      806.59    104.09 o 
   4  14  10      803.24     1054.22    126.06 o 
   5  14  10     6366.93     7207.60    274.88 o 
   6  14  10        4.32      316.30    102.14 o 
  -6  15  10    42668.48    44672.10   1070.74 o 
  -5  15  10      271.22      262.46    102.50 o 
  -4  15  10     7341.73     7891.62    325.81 o 
  -3  15  10     7875.89     8250.68    325.06 o 
  -2  15  10     1285.86     1208.26    155.11 o 
  -1  15  10     8141.15     8100.02    481.84 o 
   0  15  10      795.02      815.62    144.58 o 
   1  15  10     9480.83    10097.08    376.86 o 
   2  15  10     6397.09     7015.42    315.37 o 
   3  15  10       58.46       94.13     98.78 o 
   4  15  10     7464.12     7798.61    291.99 o 
   5  15  10     6727.57     6493.07    268.85 o 
  -5  16  10     2895.47     2611.14    207.43 o 
  -4  16  10    13548.36    13376.91    527.12 o 
  -3  16  10    39437.75    41051.82   1112.94 o 
  -2  16  10        4.89       25.08    116.17 o 
  -1  16  10    28299.02    28603.26    657.83 o 
   0  16  10    40839.51    42298.14   1087.84 o 
   1  16  10       17.22      593.25    147.53 o 
   2  16  10     1426.91     1704.19    236.48 o 
   3  16  10       73.49        0.00    128.39 o 
   4  16  10     1029.92     1128.26    197.78 o 
  -3  17  10   116099.20   121365.50   1831.60 o 
  -2  17  10      408.52      605.49    205.76 o 
  -1  17  10     8881.51    10129.84    500.39 o 
   0  17  10      126.85      466.59    192.18 o 
   1  17  10        5.95      285.90    120.57 o 
   2  17  10     1003.94      818.71    192.70 o 
  -9   0  11    10885.47    10689.39    463.77 o 
  -7   0  11     3409.40     3927.50    230.00 o 
  -5   0  11    28580.62    27278.58    453.62 o 
  -3   0  11   208871.77   211907.31   1457.33 o 
  -1   0  11    63305.40    64720.36    742.12 o 
   1   0  11    19099.46    19415.98    314.40 o 
   3   0  11     9238.27     9269.04    257.64 o 
   5   0  11   448595.56   420352.50   3203.85 o 
   7   0  11     5245.51     5477.04    341.64 o 
   9   0  11      871.86     1108.15    243.99 o 
 -10   1  11     8667.38     8471.03    325.21 o 
  -9   1  11    81786.98    81221.34    818.89 o 
  -8   1  11     1860.56     2159.79    133.72 o 
  -7   1  11     8094.24     7997.40    179.45 o 
  -6   1  11    17371.21    17045.94    262.76 o 
  -5   1  11    13735.83    12999.09    225.30 o 
  -4   1  11    80058.52    77861.77    535.56 o 
  -3   1  11    19743.68    19547.58    257.85 o 
  -2   1  11     3597.16     3891.47    116.98 o 
  -1   1  11     2005.79     2030.71     94.45 o 
   0   1  11    39566.42    39766.25    338.90 o 
   1   1  11      400.67      739.44     52.62 o 
   2   1  11      166.59      433.67     65.17 o 
   3   1  11     2012.82     2120.90     66.17 o 
   4   1  11    33851.72    34167.25    366.89 o 
   5   1  11    15531.23    16164.69    338.12 o 
   6   1  11    25048.05    24180.87    348.51 o 
   7   1  11     2345.32     2254.88    164.99 o 
   8   1  11     6122.13     6177.45    456.52 o 
   9   1  11    24912.79    22235.83    924.22 o 
  10   1  11    12824.64    11573.14    596.01 o 
 -10   2  11     1559.40     1789.77    169.55 o 
  -9   2  11     9791.03     9849.62    328.31 o 
  -8   2  11    91805.52    90975.95   1047.56 o 
  -7   2  11    24573.92    23878.74    306.38 o 
  -6   2  11    31664.75    31066.66    337.29 o 
  -5   2  11    12262.75    11781.14    214.08 o 
  -4   2  11     4547.25     4716.49    136.11 o 
  -3   2  11   168168.02   164257.33    833.50 o 
  -2   2  11    87509.41    88674.98    870.59 o 
  -1   2  11    56616.65    58027.21    521.56 o 
   0   2  11      105.05      468.89    106.59 o 
   1   2  11    16417.25    17075.58    176.53 o 
   2   2  11     5289.53     5456.50    118.01 o 
   3   2  11    16893.79    17474.20    223.37 o 
   4   2  11     2450.58     2419.38    111.80 o 
   5   2  11    28452.95    28835.65    571.85 o 
   6   2  11     1442.17     2095.09    199.99 o 
   7   2  11     1140.92     1077.75     89.23 o 
   8   2  11     7904.14     7938.81    300.97 o 
   9   2  11     7198.71     6735.18    293.35 o 
  10   2  11    10739.66    10417.43    433.85 o 
 -10   3  11     3777.15     3834.62    204.39 o 
  -9   3  11    10967.06    11401.97    360.14 o 
  -8   3  11     2011.82     2194.06    143.71 o 
  -7   3  11     1372.38     1628.44    105.73 o 
  -6   3  11    54928.46    53497.47    458.21 o 
  -5   3  11    20114.67    19116.68    259.21 o 
  -4   3  11    13283.88    12663.84    245.98 o 
  -3   3  11    53430.04    51896.43    591.57 o 
  -2   3  11    27963.67    27562.18    520.14 o 
  -1   3  11   113037.55   114826.70    803.37 o 
   0   3  11    26835.43    28372.74    339.52 o 
   1   3  11    53291.57    52943.82    336.65 o 
   2   3  11    92247.49    92202.20    647.24 o 
   3   3  11    24341.87    25876.81    297.81 o 
   4   3  11        2.95       88.25     56.69 o 
   5   3  11     3791.86     4016.58    147.33 o 
   6   3  11     2070.27     2099.55    133.08 o 
   7   3  11        7.97      158.67     61.15 o 
   8   3  11     2089.65     2122.14    172.37 o 
   9   3  11    13763.64    13751.18    411.78 o 
 -10   4  11     7769.61     7850.40    335.78 o 
  -9   4  11   121806.13   124134.28   1528.04 o 
  -8   4  11     8072.41     8537.05    300.87 o 
  -7   4  11     2442.45     2397.82    119.95 o 
  -6   4  11       18.78       66.63     51.93 o 
  -5   4  11    18504.07    17648.75    292.48 o 
  -4   4  11    11530.14    11476.46    220.95 o 
  -3   4  11    28066.07    27542.18    503.94 o 
  -2   4  11    20866.43    20985.51    315.13 o 
  -1   4  11     3400.89     3530.25    117.14 o 
   0   4  11     1698.87     1763.83    145.04 o 
   1   4  11    12015.57    12259.75    247.92 o 
   2   4  11      101.04      267.04     43.04 o 
   3   4  11     1967.17     2360.28    103.17 o 
   4   4  11     7273.35     8001.32    244.81 o 
   5   4  11    13811.59    14681.81    291.00 o 
   6   4  11    29534.95    29737.72    441.27 o 
   7   4  11     8439.25     8172.14    275.19 o 
   8   4  11    12497.42    12062.05    369.25 o 
   9   4  11     1223.50     1551.60    181.07 o 
 -10   5  11      984.58     1002.41    139.49 o 
  -9   5  11     4775.54     5612.85    273.41 o 
  -8   5  11    40440.39    39825.11    780.99 o 
  -7   5  11    19978.57    19485.17    383.86 o 
  -6   5  11     4598.17     4580.65    167.71 o 
  -5   5  11    78870.34    77735.09    851.89 o 
  -4   5  11    19513.17    18853.22    292.63 o 
  -3   5  11   181124.73   177505.45   1710.23 o 
  -2   5  11      666.93      984.15     67.31 o 
  -1   5  11    25653.15    25159.97    275.08 o 
   0   5  11      259.87      595.60     56.64 o 
   1   5  11    33654.50    33264.69    364.52 o 
   2   5  11      389.57      604.15     67.38 o 
   3   5  11    14845.17    15754.78    330.25 o 
   4   5  11    77480.88    76670.18    933.80 o 
   5   5  11      557.91      714.96     74.28 o 
   6   5  11    19868.33    18862.26    353.47 o 
   7   5  11     7884.55     7914.18    253.26 o 
   8   5  11    19801.50    18349.87    505.89 o 
   9   5  11    10298.26     9916.13    352.80 o 
 -10   6  11     4505.93     4440.53    249.25 o 
  -9   6  11     2946.18     2924.01    208.82 o 
  -8   6  11      879.66     1259.87    179.16 o 
  -7   6  11     1070.16     1197.73    112.88 o 
  -6   6  11    18148.27    18155.47    341.95 o 
  -5   6  11    10032.64    10587.64    232.99 o 
  -4   6  11   111495.45   109701.38    920.85 o 
  -3   6  11        2.31       23.74     66.22 o 
  -2   6  11     8080.07     8363.80    166.59 o 
  -1   6  11    27035.28    26806.61    296.48 o 
   0   6  11     5587.52     5477.79    146.12 o 
   1   6  11      354.72      615.73     63.02 o 
   2   6  11     1833.41     1978.41     93.44 o 
   3   6  11     2904.77     3178.63    149.83 o 
   4   6  11    39103.75    37948.71    719.06 o 
   5   6  11     8335.55     8340.04    198.49 o 
   6   6  11    91597.86    87687.73    713.69 o 
   7   6  11     6147.73     6095.89    201.79 o 
   8   6  11     5378.82     5359.38    258.17 o 
   9   6  11    13294.99    12667.18    413.62 o 
  -9   7  11     2848.27     2827.01    199.77 o 
  -8   7  11    51676.68    49903.96    929.85 o 
  -7   7  11    13838.71    13511.70    295.56 o 
  -6   7  11    13519.66    13490.41    274.12 o 
  -5   7  11    56856.08    55770.06    621.72 o 
  -4   7  11     7905.53     8341.02    210.50 o 
  -3   7  11    10094.54     9768.43    219.93 o 
  -2   7  11     3795.14     4179.81    155.46 o 
  -1   7  11     6368.48     6444.77    164.77 o 
   0   7  11    14233.85    14495.18    270.97 o 
   1   7  11     3229.52     3490.01    131.31 o 
   2   7  11    34696.42    34276.87    560.63 o 
   3   7  11    15612.19    15578.62    324.49 o 
   4   7  11    23764.61    23800.10    341.03 o 
   5   7  11     3765.94     3967.26    148.10 o 
   6   7  11      274.70      412.29     86.50 o 
   7   7  11    15684.19    14944.96    314.37 o 
   8   7  11    17873.32    16342.37    508.08 o 
   9   7  11     1879.71     1782.97    195.91 o 
  -9   8  11     6920.92     7054.94    305.86 o 
  -8   8  11    11182.50    11347.10    372.79 o 
  -7   8  11     1880.19     1908.50    126.93 o 
  -6   8  11    15987.50    15896.50    320.93 o 
  -5   8  11      217.57      360.79     83.67 o 
  -4   8  11     1153.54     1212.30    114.91 o 
  -3   8  11    18185.88    18473.05    346.22 o 
  -2   8  11   155098.08   152692.67   1277.12 o 
  -1   8  11    21629.06    21272.28    321.28 o 
   0   8  11    12032.35    12064.25    300.02 o 
   1   8  11    30604.40    28591.19    815.03 o 
   2   8  11       91.94      483.80     80.80 o 
   3   8  11    42987.11    40839.12    576.26 o 
   4   8  11      618.10      914.84     91.63 o 
   5   8  11     3813.87     3872.15    162.73 o 
   6   8  11     8274.14     8098.94    228.97 o 
   7   8  11    12847.09    12474.70    291.06 o 
   8   8  11     3508.58     3095.06    192.27 o 
  -9   9  11    19281.40    18938.23    502.57 o 
  -8   9  11     8082.69     7416.18    310.48 o 
  -7   9  11     1610.81     1919.29    135.64 o 
  -6   9  11    25126.29    24945.52    410.68 o 
  -5   9  11     4159.19     4205.91    174.50 o 
  -4   9  11     3113.16     3190.44    164.09 o 
  -3   9  11    12927.47    13031.49    300.32 o 
  -2   9  11    17288.11    17486.36    335.13 o 
  -1   9  11    97216.73   100188.16   1066.27 o 
   0   9  11    28150.79    29362.94    492.49 o 
   1   9  11    17583.15    17477.65    498.79 o 
   2   9  11      436.96      568.32    120.07 o 
   3   9  11   177442.13   176213.80   1121.32 o 
   4   9  11     9594.75     9608.88    273.80 o 
   5   9  11       22.15       25.15     81.68 o 
   6   9  11     6613.16     6481.92    212.07 o 
   7   9  11     5794.83     6047.67    248.48 o 
   8   9  11      146.22      131.68     98.26 o 
  -8  10  11    22006.47    21509.76    524.87 o 
  -7  10  11    14258.76    14761.57    335.10 o 
  -6  10  11    99173.78    98388.52   1575.12 o 
  -5  10  11     6895.09     6835.76    252.94 o 
  -4  10  11      312.70      427.82     89.10 o 
  -3  10  11       50.21      396.30     81.21 o 
  -2  10  11    19165.61    18792.37    398.71 o 
  -1  10  11    14533.18    14685.57    342.50 o 
   0  10  11    47469.86    47211.68    981.69 o 
   1  10  11      307.34      385.13     73.96 o 
   2  10  11      111.13      109.74     84.33 o 
   3  10  11    15060.28    15236.49    365.65 o 
   4  10  11    28916.92    28641.50    430.86 o 
   5  10  11     1586.61     1692.21    123.66 o 
   6  10  11    43748.01    43561.52    940.59 o 
   7  10  11    16213.33    15808.62    412.13 o 
   8  10  11     2390.73     2257.56    176.51 o 
  -8  11  11     1185.52     1194.17    135.42 o 
  -7  11  11    10169.68    10585.96    294.51 o 
  -6  11  11    94778.36    94171.51   1457.45 o 
  -5  11  11     7946.30     7809.59    240.29 o 
  -4  11  11     1891.00     2101.75    137.72 o 
  -3  11  11        2.97      101.77    112.61 o 
  -2  11  11       98.77      182.24     81.52 o 
  -1  11  11       75.87      196.03    110.69 o 
   0  11  11      118.53      746.22    175.56 o 
   1  11  11    99326.88   100754.15   1060.11 o 
   2  11  11     7592.19     7812.47    229.83 o 
   3  11  11    63854.61    64128.93    991.47 o 
   4  11  11      544.51      748.40    145.01 o 
   5  11  11     3233.40     3182.84    173.65 o 
   6  11  11        2.96      714.20    132.89 o 
   7  11  11     7095.78     6962.60    286.30 o 
  -7  12  11    23290.68    22475.53    460.56 o 
  -6  12  11    10088.92     9961.35    262.75 o 
  -5  12  11     6805.19     6369.62    236.91 o 
  -4  12  11     1111.60      859.32     92.13 o 
  -3  12  11    48007.20    47012.51    686.60 o 
  -2  12  11     1747.28     2094.87    165.18 o 
  -1  12  11     1474.16     1627.81    137.14 o 
   0  12  11       31.48      199.55    102.84 o 
   1  12  11     4188.13     4120.71    187.37 o 
   2  12  11     3504.81     3583.64    163.09 o 
   3  12  11     2581.66     2374.66    159.15 o 
   4  12  11     7183.78     7708.39    259.65 o 
   5  12  11     7420.00     7687.33    251.19 o 
   6  12  11        2.47      153.17     85.63 o 
   7  12  11     1474.62     1416.67    154.43 o 
  -7  13  11     4171.53     3881.42    193.73 o 
  -6  13  11     4366.04     4042.36    190.22 o 
  -5  13  11    12412.12    12059.81    342.37 o 
  -4  13  11     3059.27     2872.98    200.68 o 
  -3  13  11    44492.89    43321.82    806.38 o 
  -2  13  11    24371.17    24692.26    527.62 o 
  -1  13  11     3985.67     3375.10    260.90 o 
   0  13  11      313.62      709.87    186.67 o 
   1  13  11    11021.10    11664.17    326.89 o 
   2  13  11     2510.49     2614.31    145.64 o 
   3  13  11     9592.17     9571.60    300.62 o 
   4  13  11      321.86      438.83     99.86 o 
   5  13  11     3639.12     3724.93    188.49 o 
   6  13  11    51156.51    51305.63   1148.17 o 
  -6  14  11      211.12      987.42    250.39 o 
  -5  14  11    13837.73    14723.52    618.85 o 
  -4  14  11    13626.18    14023.36    417.64 o 
  -3  14  11     5921.25     6156.36    280.26 o 
  -2  14  11        0.06      223.95    112.64 o 
  -1  14  11    33062.58    33970.44    679.75 o 
   0  14  11      655.30      833.33    135.01 o 
   1  14  11      794.26     1332.18    169.12 o 
   2  14  11      954.04     1022.80    110.82 o 
   3  14  11     4819.10     4721.99    204.49 o 
   4  14  11    19087.30    19182.52    418.04 o 
   5  14  11     3616.76     4342.33    220.01 o 
  -5  15  11       33.40       76.21    101.62 o 
  -4  15  11      130.63      143.82    113.30 o 
  -3  15  11    40055.95    41299.56    982.50 o 
  -2  15  11    20652.33    20837.54    496.75 o 
  -1  15  11       58.79       39.69    127.81 o 
   0  15  11    37770.41    38800.60    734.67 o 
   1  15  11    25971.42    26822.75    600.83 o 
   2  15  11    65111.41    65124.28    927.98 o 
   3  15  11     1830.00     1700.23    199.31 o 
   4  15  11     2470.18     2358.91    161.76 o 
  -4  16  11    10872.39    12333.27    412.43 o 
  -3  16  11        0.81      280.44    154.54 o 
  -2  16  11       77.58      256.74    118.49 o 
  -1  16  11      683.76      832.16    156.76 o 
   0  16  11    20794.57    22058.54    571.59 o 
   1  16  11    17169.79    17224.98    592.44 o 
   2  16  11       34.28        0.00    155.61 o 
   3  16  11    11165.12    10820.61    521.36 o 
  -2  17  11    20228.48    20914.49    589.39 o 
  -1  17  11        4.36      162.69    164.95 o 
   0  17  11    76753.34    82218.01   1194.07 o 
   1  17  11        0.93      341.66    125.50 o 
 -10   0  12     9955.22    10080.52    511.82 o 
  -8   0  12    37694.99    36573.02    669.42 o 
  -6   0  12    27530.87    27196.29    483.58 o 
  -4   0  12    26452.54    26229.20    450.79 o 
  -2   0  12     3504.04     3835.93    198.22 o 
   0   0  12   432836.44   450369.34   2073.58 o 
   2   0  12     1021.04     1170.65     68.22 o 
   4   0  12   123698.09   122065.70   2263.15 o 
   6   0  12     2738.69     2559.45    194.19 o 
   8   0  12     8156.65     8922.81    741.35 o 
 -10   1  12     2395.89     2689.14    197.87 o 
  -9   1  12     1039.16     1353.84    134.17 o 
  -8   1  12     1198.28     1161.83    124.81 o 
  -7   1  12    10051.57    10110.91    225.08 o 
  -6   1  12    54798.55    53462.21    482.73 o 
  -5   1  12    29986.37    28452.48    341.71 o 
  -4   1  12     1715.60     2029.99     98.73 o 
  -3   1  12    34326.60    33608.50    351.97 o 
  -2   1  12      566.08      688.58     56.66 o 
  -1   1  12     1647.49     1905.85     85.25 o 
   0   1  12    68730.23    69709.73    556.83 o 
   1   1  12    24785.07    26210.10    373.37 o 
   2   1  12      266.10      512.03     39.17 o 
   3   1  12     7642.66     7695.70    145.96 o 
   4   1  12     6060.85     6176.29    159.21 o 
   5   1  12    22490.31    22003.79    379.95 o 
   6   1  12    26600.99    26430.85    371.96 o 
   7   1  12    18088.19    18285.27    451.11 o 
   8   1  12   176906.27   168542.44   3983.91 o 
   9   1  12    19206.54    17594.38    807.33 o 
 -10   2  12       72.48      254.28     94.82 o 
  -9   2  12     1065.59     1045.03    134.10 o 
  -8   2  12    14772.17    14266.44    320.88 o 
  -7   2  12    64662.77    63401.98    517.22 o 
  -6   2  12    51366.54    51613.06    449.71 o 
  -5   2  12    72656.70    69994.59    538.87 o 
  -4   2  12     1843.11     2003.69     98.90 o 
  -3   2  12    15272.44    15393.76    242.80 o 
  -2   2  12    22975.54    23416.81    290.27 o 
  -1   2  12     2368.85     2752.31    115.08 o 
   0   2  12     3610.90     3738.10    114.56 o 
   1   2  12    10876.27    11311.02    156.59 o 
   2   2  12     2842.30     3021.08     83.86 o 
   3   2  12   175880.03   178994.83    914.54 o 
   4   2  12      954.47      945.45     80.34 o 
   5   2  12    42964.49    42915.44    478.99 o 
   6   2  12     9100.05     9459.03    247.66 o 
   7   2  12      312.86      364.12     66.89 o 
   8   2  12     6966.18     7120.35    301.08 o 
   9   2  12     3422.22     3192.30    215.85 o 
 -10   3  12       30.69       40.50     94.32 o 
  -9   3  12       13.21       77.38    101.01 o 
  -8   3  12      546.70      422.42     86.49 o 
  -7   3  12      273.88      468.73     78.07 o 
  -6   3  12    91825.12    90369.68    601.10 o 
  -5   3  12    55567.81    53736.73    448.52 o 
  -4   3  12    50378.10    48506.88    443.21 o 
  -3   3  12     1193.68     1335.46     93.98 o 
  -2   3  12     7882.23     8005.87    193.83 o 
  -1   3  12    72765.10    72598.23    503.38 o 
   0   3  12   177790.22   179136.30    967.85 o 
   1   3  12    10626.52    10675.81    222.41 o 
   2   3  12        4.79      184.09     47.28 o 
   3   3  12    61564.56    62660.42    454.81 o 
   4   3  12      132.71      339.05     61.10 o 
   5   3  12    21052.30    21647.81    624.26 o 
   6   3  12     2064.80     2145.30    131.81 o 
   7   3  12     5226.14     5189.09    198.66 o 
   8   3  12      670.15      949.57    136.70 o 
   9   3  12     6080.60     6284.62    313.50 o 
 -10   4  12      325.59      423.31    127.52 o 
  -9   4  12    12042.50    12669.88    391.10 o 
  -8   4  12     5766.17     5639.85    249.57 o 
  -7   4  12     8515.78     8551.45    220.90 o 
  -6   4  12     2531.50     2370.84    120.81 o 
  -5   4  12     9555.21     8850.22    209.78 o 
  -4   4  12    50172.29    48606.17    774.00 o 
  -3   4  12    63630.29    63084.24    783.33 o 
  -2   4  12   198786.88   200131.28   2262.05 o 
  -1   4  12     1856.51     2002.33     93.65 o 
   0   4  12    62513.81    63111.45    535.09 o 
   1   4  12     2211.62     2582.26    102.58 o 
   2   4  12    55620.41    56704.95    494.36 o 
   3   4  12      740.34     1049.29     92.74 o 
   4   4  12      326.25      491.59     67.95 o 
   5   4  12     2266.62     2492.07    124.99 o 
   6   4  12    42818.58    41894.01    580.31 o 
   7   4  12       88.02      187.62     75.64 o 
   8   4  12    45899.99    44899.36    900.50 o 
   9   4  12     7675.43     7575.43    583.32 o 
  -9   5  12     6925.98     7318.30    316.27 o 
  -8   5  12    18030.68    18771.72    455.66 o 
  -7   5  12        1.14       88.71     70.79 o 
  -6   5  12     3490.05     3395.10    159.53 o 
  -5   5  12    12661.11    12357.24    250.86 o 
  -4   5  12     5116.83     4660.54    156.47 o 
  -3   5  12     6557.92     6770.96    180.50 o 
  -2   5  12    23193.30    23404.35    277.69 o 
  -1   5  12       13.57       92.64     46.82 o 
   0   5  12    45264.43    45281.27    380.21 o 
   1   5  12     4636.72     4906.88    136.63 o 
   2   5  12    18678.30    18686.23    250.16 o 
   3   5  12      588.42     1006.14    127.49 o 
   4   5  12    20136.53    20456.28    320.98 o 
   5   5  12      550.20      817.56    152.32 o 
   6   5  12      847.30     1234.94    115.93 o 
   7   5  12    33138.86    32169.89    554.02 o 
   8   5  12     5827.39     5739.54    270.38 o 
   9   5  12    24880.11    23815.33    616.07 o 
  -9   6  12     3507.51     3890.44    231.05 o 
  -8   6  12     9565.51     9728.38    340.87 o 
  -7   6  12     4954.54     5483.37    244.52 o 
  -6   6  12     5785.32     6126.86    190.20 o 
  -5   6  12    29358.92    28870.34    421.75 o 
  -4   6  12    16592.40    17230.87    296.97 o 
  -3   6  12    10855.51    11212.08    246.89 o 
  -2   6  12    96353.48    97650.69   1577.29 o 
  -1   6  12    18013.50    17633.97    249.65 o 
   0   6  12    17135.66    16683.82    257.70 o 
   1   6  12   311739.50   303859.56   1398.69 o 
   2   6  12     3624.32     3714.04    141.54 o 
   3   6  12    94928.22    93468.69   1391.17 o 
   4   6  12    23726.27    23408.34    394.39 o 
   5   6  12     5921.79     5973.62    188.69 o 
   6   6  12       27.86      201.09     74.18 o 
   7   6  12    28120.77    27478.39    588.43 o 
   8   6  12     3593.96     3651.72    219.51 o 
   9   6  12     8058.68     7826.49    395.53 o 
  -9   7  12      169.38      195.88    104.45 o 
  -8   7  12        4.19      387.59    140.06 o 
  -7   7  12    21467.89    20997.01    417.51 o 
  -6   7  12    13049.20    14051.42    286.53 o 
  -5   7  12    63529.37    63056.68    980.67 o 
  -4   7  12    29878.81    28911.29    392.98 o 
  -3   7  12     5575.43     5759.91    175.26 o 
  -2   7  12     1320.62     1118.75     97.64 o 
  -1   7  12    13453.67    13485.20    241.35 o 
   0   7  12    17836.93    18100.85    275.28 o 
   1   7  12    40179.36    39161.21    417.86 o 
   2   7  12    29187.41    28586.24    532.16 o 
   3   7  12    25583.27    25019.73    412.11 o 
   4   7  12      316.25      493.45     94.64 o 
   5   7  12    34938.02    34654.82    489.94 o 
   6   7  12    24191.48    23776.12    384.19 o 
   7   7  12    17406.29    16488.34    333.12 o 
   8   7  12    31548.66    28337.91    752.50 o 
  -9   8  12     9513.74    10077.46    371.07 o 
  -8   8  12    36587.08    36217.22    657.89 o 
  -7   8  12     8767.73     8819.18    252.60 o 
  -6   8  12     1385.16     1343.93    132.78 o 
  -5   8  12    50784.69    50357.47    704.48 o 
  -4   8  12     6615.21     6805.92    227.69 o 
  -3   8  12      925.39     1101.74    101.54 o 
  -2   8  12    19202.91    19162.62    353.26 o 
  -1   8  12        9.52      333.46     66.20 o 
   0   8  12    20583.81    20354.49    330.40 o 
   1   8  12     4411.76     4361.44    145.20 o 
   2   8  12    21606.92    21540.90    413.84 o 
   3   8  12     3570.59     3439.48    169.71 o 
   4   8  12     3983.15     4266.04    263.91 o 
   5   8  12    35441.51    36028.92    426.90 o 
   6   8  12    57139.93    57238.13   1092.18 o 
   7   8  12     4946.76     4760.94    190.00 o 
   8   8  12    15452.28    13810.37    458.01 o 
  -8   9  12        0.64        0.00    128.52 o 
  -7   9  12      737.24      764.02    104.42 o 
  -6   9  12       18.56        0.00     86.69 o 
  -5   9  12    39157.41    37994.66    790.57 o 
  -4   9  12     2285.50     2169.03    139.26 o 
  -3   9  12      350.22      506.91     93.17 o 
  -2   9  12    17315.26    17203.25    340.25 o 
  -1   9  12     8017.48     8181.31    228.75 o 
   0   9  12      460.85      586.02     76.04 o 
   1   9  12    16761.90    16075.26    497.69 o 
   2   9  12    36429.47    36106.32    616.90 o 
   3   9  12      142.25      446.20    130.78 o 
   4   9  12    16500.16    16726.58    363.20 o 
   5   9  12      205.73      552.75    104.59 o 
   6   9  12   110579.09   108798.70   1468.68 o 
   7   9  12     6049.81     6112.62    236.83 o 
   8   9  12      655.41      807.97    135.73 o 
  -8  10  12    27941.92    27626.99    603.34 o 
  -7  10  12     8141.33     8141.85    255.89 o 
  -6  10  12     4510.18     5476.48    211.85 o 
  -5  10  12    32848.65    32118.14    904.95 o 
  -4  10  12    11078.48    10930.16    268.38 o 
  -3  10  12    56419.94    54597.99    703.45 o 
  -2  10  12     2664.18     2977.52    150.84 o 
  -1  10  12    52130.76    51663.80    751.86 o 
   0  10  12     1804.89     2040.28    117.20 o 
   1  10  12      126.17      444.54    116.59 o 
   2  10  12    32577.10    33122.64    733.09 o 
   3  10  12     8785.45     8466.61    374.08 o 
   4  10  12      125.62      460.91    105.28 o 
   5  10  12    64420.99    63511.19    754.86 o 
   6  10  12    11167.31    11541.53    286.47 o 
   7  10  12        4.42       64.55    109.31 o 
  -7  11  12    11286.14    11209.41    306.42 o 
  -6  11  12     2906.05     3166.46    172.82 o 
  -5  11  12     4058.97     4051.14    193.22 o 
  -4  11  12     8637.07     8660.78    250.31 o 
  -3  11  12     2801.79     3138.26    171.96 o 
  -2  11  12        4.69      339.96     96.44 o 
  -1  11  12     1728.50     1945.79    141.26 o 
   0  11  12     5674.93     6552.45    295.10 o 
   1  11  12     8889.08     8363.08    264.10 o 
   2  11  12     6637.50     6649.48    244.77 o 
   3  11  12     4998.73     5058.57    221.82 o 
   4  11  12     1262.25     1221.67    129.71 o 
   5  11  12    31494.86    30933.94    483.31 o 
   6  11  12    19921.82    19176.66    379.76 o 
   7  11  12     4470.66     4517.84    237.84 o 
  -7  12  12      536.84      516.67     94.79 o 
  -6  12  12      352.65      569.94     95.32 o 
  -5  12  12    14804.20    14224.82    299.03 o 
  -4  12  12     4889.20     4790.65    217.15 o 
  -3  12  12   110644.38   109246.44   1056.49 o 
  -2  12  12    67905.73    68525.19    851.74 o 
  -1  12  12     4632.36     4853.71    232.40 o 
   0  12  12    91439.66    91683.43   1669.95 o 
   1  12  12      313.49      982.49    163.04 o 
   2  12  12    11998.63    11974.94    329.35 o 
   3  12  12     7062.08     6718.73    261.87 o 
   4  12  12      886.54      894.24    115.67 o 
   5  12  12     3371.28     3411.32    176.56 o 
   6  12  12     1687.46     1634.50    129.00 o 
  -6  13  12     6843.86     6765.02    272.06 o 
  -5  13  12     6715.30     6627.64    260.70 o 
  -4  13  12    13182.52    12956.42    347.63 o 
  -3  13  12     3235.74     3978.79    362.53 o 
  -2  13  12    16695.43    18410.51    743.27 o 
  -1  13  12    13098.78    13806.83    383.34 o 
   0  13  12      284.98      446.52    142.68 o 
   1  13  12    12942.84    13525.45    422.38 o 
   2  13  12    23894.48    22444.96    541.53 o 
   3  13  12     6988.93     6688.11    268.31 o 
   4  13  12     1353.48     1514.22    185.94 o 
   5  13  12     1142.91     1396.69    142.04 o 
  -5  14  12      187.75      225.07    101.63 o 
  -4  14  12    11083.82    11157.38    379.25 o 
  -3  14  12     2008.42     2332.80    192.54 o 
  -2  14  12     1139.56     1591.87    173.92 o 
  -1  14  12    14356.58    14022.49    396.14 o 
   0  14  12    29680.64    28845.40    624.05 o 
   1  14  12     7760.25     8142.62    335.82 o 
   2  14  12     7707.27     7784.06    435.30 o 
   3  14  12    45242.13    46811.84    979.78 o 
   4  14  12      794.94      885.21    153.31 o 
   5  14  12    57077.59    56697.58    755.80 o 
  -4  15  12     3252.41     3744.86    235.00 o 
  -3  15  12     1680.82     1669.05    163.46 o 
  -2  15  12     1573.95     1417.95    156.38 o 
  -1  15  12    14087.64    14540.52    412.73 o 
   0  15  12    15032.82    15194.42    468.96 o 
   1  15  12     3403.46     3358.94    224.82 o 
   2  15  12     7367.49     6601.48    319.68 o 
   3  15  12    29166.07    28020.69    853.91 o 
   4  15  12       55.22       63.66    117.73 o 
  -3  16  12     1434.66     1582.48    168.70 o 
  -2  16  12    28911.71    29669.85    608.02 o 
  -1  16  12     9745.22    11004.48    370.61 o 
   0  16  12     9367.76     9873.09    525.58 o 
   1  16  12     3532.46     3662.14    240.27 o 
   2  16  12     7553.99     7558.57    443.27 o 
  -9   0  13     2517.30     2416.91    236.35 o 
  -7   0  13     2598.91     2209.47    161.27 o 
  -5   0  13    11141.93    11033.54    333.29 o 
  -3   0  13   128429.32   131377.72   1026.51 o 
  -1   0  13       86.33      602.58    189.54 o 
   1   0  13      526.81      872.39    106.40 o 
   3   0  13     1007.87     1075.54     89.26 o 
   5   0  13    11879.10    12208.85    321.34 o 
   7   0  13     5032.15     4774.42    261.17 o 
   9   0  13     2725.53     2156.05    315.53 o 
 -10   1  13     2534.84     2317.53    195.17 o 
  -9   1  13     1900.78     1767.06    161.59 o 
  -8   1  13     9526.64     9606.66    301.37 o 
  -7   1  13       55.21      320.28     64.10 o 
  -6   1  13     8562.46     9036.18    210.99 o 
  -5   1  13    13462.13    12738.65    239.75 o 
  -4   1  13     6738.42     6755.51    196.36 o 
  -3   1  13    19563.73    20136.04    313.65 o 
  -2   1  13      326.90      535.50     60.96 o 
  -1   1  13     6322.75     6529.14    156.35 o 
   0   1  13        0.21      462.07     62.72 o 
   1   1  13    58964.01    59527.70    511.22 o 
   2   1  13      588.61      602.74     52.13 o 
   3   1  13    29634.19    29933.48    417.51 o 
   4   1  13      484.29      602.59     56.73 o 
   5   1  13    14683.64    14464.38    263.00 o 
   6   1  13     1392.12     1584.96    115.15 o 
   7   1  13    15802.86    15534.21    307.93 o 
   8   1  13    22447.78    21259.12    896.37 o 
   9   1  13     1804.74     1599.57    162.36 o 
  -9   2  13     6888.69     6987.25    395.56 o 
  -8   2  13       81.73      107.53     83.68 o 
  -7   2  13       48.93      117.95     58.11 o 
  -6   2  13     3020.29     3651.88    134.05 o 
  -5   2  13    18334.57    17642.44    282.81 o 
  -4   2  13    51113.54    49699.05    458.73 o 
  -3   2  13    57943.42    57303.40    513.88 o 
  -2   2  13    12668.11    12869.24    227.23 o 
  -1   2  13     8987.90     9277.01    188.89 o 
   0   2  13    14761.39    15270.82    235.45 o 
   1   2  13    38387.79    38603.28    362.97 o 
   2   2  13    39183.56    39357.98    372.44 o 
   3   2  13    20159.06    21587.71    291.24 o 
   4   2  13    15679.89    15605.39    294.88 o 
   5   2  13      946.92     1318.93     92.62 o 
   6   2  13    14928.26    14984.14    292.60 o 
   7   2  13    33125.88    31611.12    439.23 o 
   8   2  13     1206.26     1272.54    150.94 o 
   9   2  13     6428.09     6280.18    289.65 o 
  -9   3  13     7614.93     7930.41    335.13 o 
  -8   3  13    29935.49    28469.26    459.01 o 
  -7   3  13    36500.43    35814.04    513.97 o 
  -6   3  13    53771.86    52133.46    471.62 o 
  -5   3  13     7738.24     7590.09    177.93 o 
  -4   3  13     3778.26     3895.43    138.27 o 
  -3   3  13    21522.57    20398.84    325.78 o 
  -2   3  13    15881.05    16628.50    254.47 o 
  -1   3  13    12177.57    12803.05    222.86 o 
   0   3  13       47.88      848.45    182.72 o 
   1   3  13     2605.02     2980.28    186.04 o 
   2   3  13     8448.19     8487.21    183.73 o 
   3   3  13   132788.25   132313.52   1585.63 o 
   4   3  13    58605.12    58676.89    572.15 o 
   5   3  13     8255.68     8377.35    221.33 o 
   6   3  13       32.59       94.35     72.99 o 
   7   3  13     2899.76     2976.43    206.14 o 
   8   3  13     1725.31     2004.26    173.38 o 
   9   3  13     1472.02     1716.32    174.78 o 
  -9   4  13     2765.10     2860.89    202.79 o 
  -8   4  13     6669.34     6538.88    273.01 o 
  -7   4  13     1333.51     1364.71    105.29 o 
  -6   4  13     3251.09     3053.30    122.67 o 
  -5   4  13      426.11      361.45     55.67 o 
  -4   4  13     2430.80     2501.78    130.78 o 
  -3   4  13    83343.19    82952.91   1133.83 o 
  -2   4  13     2960.12     3338.69    125.71 o 
  -1   4  13     4198.20     4738.96    143.03 o 
   0   4  13    22491.71    22847.04    302.30 o 
   1   4  13    15649.09    16077.40    250.72 o 
   2   4  13     1274.33     1384.92    100.77 o 
   3   4  13   128674.67   126520.69   1897.68 o 
   4   4  13     1934.80     2065.96    116.58 o 
   5   4  13    15107.88    15442.17    298.67 o 
   6   4  13     1449.31     1505.52    123.26 o 
   7   4  13      397.38      372.66     86.52 o 
   8   4  13    36065.56    35073.55    643.56 o 
  -9   5  13     9885.07     9881.37    357.93 o 
  -8   5  13     7569.05     7717.22    345.09 o 
  -7   5  13     1599.05     2101.02    135.70 o 
  -6   5  13    27306.33    26120.16    347.15 o 
  -5   5  13        5.26      110.68     63.58 o 
  -4   5  13    24323.08    24440.77    350.37 o 
  -3   5  13     8237.72     8281.94    246.12 o 
  -2   5  13     4536.14     5161.62    141.98 o 
  -1   5  13    28536.40    29236.79    378.88 o 
   0   5  13    47855.16    48066.70    549.68 o 
   1   5  13    19974.18    20807.78    287.54 o 
   2   5  13    24373.08    24458.21    362.50 o 
   3   5  13       99.34      311.08     65.42 o 
   4   5  13    11286.32    11817.01    253.63 o 
   5   5  13    21982.90    22550.84    364.12 o 
   6   5  13      563.61      824.56    117.43 o 
   7   5  13       61.81      168.05     75.57 o 
   8   5  13    13018.12    12834.97    396.32 o 
  -9   6  13     1046.37     1035.83    143.07 o 
  -8   6  13     9827.60     9772.86    347.45 o 
  -7   6  13    11061.63    11693.28    324.76 o 
  -6   6  13     2264.75     2483.72    136.66 o 
  -5   6  13    46676.90    47364.12    629.62 o 
  -4   6  13    17758.92    18373.34    313.72 o 
  -3   6  13      974.41     1110.91    111.64 o 
  -2   6  13   150916.50   149106.16   1082.49 o 
  -1   6  13     1772.28     1851.31    106.69 o 
   0   6  13      647.44      820.92     68.56 o 
   1   6  13    83627.80    83323.35    672.66 o 
   2   6  13     6788.80     7189.94    231.40 o 
   3   6  13    13391.41    13248.85    267.91 o 
   4   6  13       25.70      319.54    152.96 o 
   5   6  13    13771.93    13641.20    380.32 o 
   6   6  13      107.18      278.91    103.29 o 
   7   6  13    17632.12    17197.25    455.15 o 
   8   6  13        7.49      105.04    108.02 o 
  -9   7  13     9659.51    10296.79    372.98 o 
  -8   7  13    26824.35    27135.57    574.32 o 
  -7   7  13     2855.04     3449.88    192.68 o 
  -6   7  13     7044.80     7169.49    217.01 o 
  -5   7  13      743.27     1047.62    127.85 o 
  -4   7  13    19539.70    19409.10    332.21 o 
  -3   7  13    10526.91    10825.46    245.50 o 
  -2   7  13    12430.13    13123.92    293.01 o 
  -1   7  13    18489.50    18814.29    294.49 o 
   0   7  13     9614.33     9752.50    210.54 o 
   1   7  13    64612.60    64634.63    583.98 o 
   2   7  13    15385.19    14870.25    347.15 o 
   3   7  13     1035.57     1100.89    100.02 o 
   4   7  13    78902.22    78492.93    884.31 o 
   5   7  13     6124.17     6064.92    199.44 o 
   6   7  13     4614.60     4812.80    206.29 o 
   7   7  13     9677.75     9839.66    295.70 o 
   8   7  13     3888.08     3805.85    232.45 o 
  -8   8  13       18.20      102.24    101.44 o 
  -7   8  13     3674.43     3497.95    169.08 o 
  -6   8  13      486.34      335.33     89.93 o 
  -5   8  13    18163.32    18698.62    342.76 o 
  -4   8  13     4925.58     5107.56    232.63 o 
  -3   8  13      386.57      466.07    103.11 o 
  -2   8  13    49180.96    48587.05    585.56 o 
  -1   8  13     1697.08     2179.27    141.27 o 
   0   8  13     2792.28     2882.75    170.26 o 
   1   8  13     7992.52     7968.47    257.80 o 
   2   8  13     1509.40     1562.19    116.24 o 
   3   8  13     5707.56     5770.90    211.55 o 
   4   8  13     1552.46     1755.58    137.54 o 
   5   8  13     2247.99     2520.86    159.71 o 
   6   8  13    48313.33    46439.77    611.18 o 
   7   8  13     6987.60     6739.39    249.34 o 
  -8   9  13     1292.75     1347.75    213.77 o 
  -7   9  13    10511.18    10573.50    286.49 o 
  -6   9  13     2011.85     1839.77    124.84 o 
  -5   9  13    46718.39    45439.28    659.75 o 
  -4   9  13     2190.83     2139.35    154.61 o 
  -3   9  13     5474.44     5198.86    202.58 o 
  -2   9  13     4450.94     4946.57    196.16 o 
  -1   9  13      361.18      771.54    115.21 o 
   0   9  13     1108.48      990.98    103.07 o 
   1   9  13      549.93      785.22    126.89 o 
   2   9  13    14354.74    14617.47    346.67 o 
   3   9  13    22688.73    21774.34    513.08 o 
   4   9  13    64288.41    62690.06    975.17 o 
   5   9  13     6175.32     6089.91    277.92 o 
   6   9  13    13394.18    13228.25    371.94 o 
   7   9  13     1844.33     1867.55    142.26 o 
  -7  10  13      957.73     1162.16    118.23 o 
  -6  10  13    13320.59    14139.69    380.77 o 
  -5  10  13      944.82      961.55    106.52 o 
  -4  10  13     7735.75     7682.46    257.18 o 
  -3  10  13     2978.54     2693.03    154.48 o 
  -2  10  13     4729.39     4714.50    190.35 o 
  -1  10  13    14494.08    15063.72    358.69 o 
   0  10  13    10108.39    10066.04    289.89 o 
   1  10  13       19.97      242.40     80.09 o 
   2  10  13      571.06      578.11     92.00 o 
   3  10  13      164.40      357.56     92.12 o 
   4  10  13      478.34      689.01    117.65 o 
   5  10  13     8418.86     8206.82    322.10 o 
   6  10  13       27.07      366.01    149.18 o 
   7  10  13      380.33      443.86    119.64 o 
  -7  11  13    35618.39    36902.70    628.77 o 
  -6  11  13     1313.89     1491.22    127.22 o 
  -5  11  13    29570.81    29201.75    464.37 o 
  -4  11  13     8011.70     7909.22    244.17 o 
  -3  11  13       39.00       70.85     95.10 o 
  -2  11  13     6140.58     6456.79    255.66 o 
  -1  11  13      821.80      930.01    146.06 o 
   0  11  13    85438.09    83058.34   1258.26 o 
   1  11  13    24166.31    23871.55    604.92 o 
   2  11  13     2475.02     2238.82    156.08 o 
   3  11  13     2813.20     3109.01    188.23 o 
   4  11  13     1814.21     1668.08    168.73 o 
   5  11  13    19329.08    19516.19    434.83 o 
   6  11  13    24757.70    24364.89    452.68 o 
  -6  12  13       34.34      229.08     86.12 o 
  -5  12  13    35199.34    35356.15    538.54 o 
  -4  12  13    13483.33    13566.66    353.30 o 
  -3  12  13    21575.01    21724.02    494.20 o 
  -2  12  13      326.32      989.65    164.67 o 
  -1  12  13    19172.29    19270.85    489.92 o 
   0  12  13    22035.89    22908.81    569.40 o 
   1  12  13    48497.19    47937.81    785.85 o 
   2  12  13     3152.14     3173.03    163.03 o 
   3  12  13     2315.76     2543.53    160.41 o 
   4  12  13     9319.83     8908.05    313.06 o 
   5  12  13      302.22      372.45    101.68 o 
  -6  13  13     1538.36     1655.96    151.33 o 
  -5  13  13     3993.56     3926.24    206.62 o 
  -4  13  13     8920.25     9612.67    305.79 o 
  -3  13  13    10623.66    11206.54    321.96 o 
  -2  13  13   128478.66   133072.45   1587.86 o 
  -1  13  13    12706.76    13069.45    379.36 o 
   0  13  13    23421.79    24082.56    606.61 o 
   1  13  13      773.72      682.43    165.52 o 
   2  13  13     1518.24     1207.56    123.40 o 
   3  13  13    13210.47    13572.92    620.86 o 
   4  13  13     4286.97     4415.58    344.17 o 
   5  13  13    15427.35    15559.66    432.55 o 
  -5  14  13      191.19      378.94    125.19 o 
  -4  14  13     3475.37     3477.18    222.92 o 
  -3  14  13      847.22     1029.04    227.41 o 
  -2  14  13     5270.99     5615.64    270.70 o 
  -1  14  13    11158.97    12016.03    371.59 o 
   0  14  13     2881.93     2829.28    187.39 o 
   1  14  13        0.15        0.00    125.80 o 
   2  14  13     5563.07     5244.96    235.98 o 
   3  14  13    44493.05    44937.72    789.54 o 
   4  14  13    11819.71    12387.20    430.60 o 
  -3  15  13     5871.38     6331.74    291.09 o 
  -2  15  13      168.22      297.51    174.96 o 
  -1  15  13    16488.56    16880.35    447.80 o 
   0  15  13    12445.31    12200.75    425.77 o 
   1  15  13      648.75      498.08    113.91 o 
   2  15  13     2817.62     2707.12    210.35 o 
   0  16  13      434.54      696.69    231.44 o 
  -8   0  14   146461.45   145889.64   1616.79 o 
  -6   0  14    68810.73    65795.27    810.51 o 
  -4   0  14    62722.23    61534.01    745.89 o 
  -2   0  14    32939.11    33585.54    527.70 o 
   0   0  14    26438.54    25281.88    434.60 o 
   2   0  14    48471.49    49806.43    691.45 o 
   4   0  14      190.92      273.93     99.37 o 
   6   0  14   108835.74   108697.86   2570.00 o 
   8   0  14      114.12      387.97    125.29 o 
  -9   1  14      929.16     1206.19    129.95 o 
  -8   1  14    52283.57    51836.96    639.05 o 
  -7   1  14        1.75      139.50     64.70 o 
  -6   1  14     2665.90     2513.56    121.60 o 
  -5   1  14       92.03      245.20     75.25 o 
  -4   1  14     5236.29     5075.87    156.31 o 
  -3   1  14     8465.42     8147.63    194.59 o 
  -2   1  14    72644.02    69877.44    539.83 o 
  -1   1  14     1500.27     1648.40    101.89 o 
   0   1  14   122297.16   123760.82    866.29 o 
   1   1  14    17083.09    17219.05    363.67 o 
   2   1  14     1032.91     1067.30     76.26 o 
   3   1  14    43309.04    43308.10    446.42 o 
   4   1  14    18976.10    19196.39    305.24 o 
   5   1  14    15477.12    15763.88    265.18 o 
   6   1  14    44213.34    43005.69    667.18 o 
   7   1  14     1312.27     1381.33    101.63 o 
   8   1  14     5423.89     5245.35    259.89 o 
  -9   2  14    33431.91    34410.00    632.23 o 
  -8   2  14     7494.82     7491.21    249.57 o 
  -7   2  14    22676.31    22172.40    328.84 o 
  -6   2  14      847.03     1068.49     89.46 o 
  -5   2  14    60816.76    58200.57    530.43 o 
  -4   2  14     1123.75     1349.07    102.82 o 
  -3   2  14    65281.11    64042.54    596.17 o 
  -2   2  14     3622.18     3318.57    127.10 o 
  -1   2  14     3843.73     4047.92    124.32 o 
   0   2  14    27357.82    27275.20    327.52 o 
   1   2  14   159333.30   157590.58   1118.65 o 
   2   2  14     2842.09     2908.37    122.59 o 
   3   2  14     7476.55     7833.25    186.57 o 
   4   2  14    12540.65    12819.21    217.82 o 
   5   2  14      641.05      914.18    104.26 o 
   6   2  14    51079.28    51321.80    550.81 o 
   7   2  14    43659.58    42861.02    848.28 o 
   8   2  14      549.88      557.04    114.19 o 
  -9   3  14     7216.88     7398.28    310.95 o 
  -8   3  14    19729.57    18690.99    384.94 o 
  -7   3  14       61.65      180.53     75.74 o 
  -6   3  14    13760.54    13249.80    248.08 o 
  -5   3  14    22421.53    22234.19    368.09 o 
  -4   3  14     1178.53     1254.49     88.88 o 
  -3   3  14     5253.09     5051.33    187.22 o 
  -2   3  14     2836.57     3103.57    187.33 o 
  -1   3  14    37822.48    38022.45    462.27 o 
   0   3  14    63666.88    65229.07    512.30 o 
   1   3  14      302.30      744.14    157.79 o 
   2   3  14     4926.10     5470.43    165.25 o 
   3   3  14    53775.65    54150.44    587.99 o 
   4   3  14    14051.82    13806.01    275.94 o 
   5   3  14    40487.85    40369.89    539.97 o 
   6   3  14    66994.05    64959.55    747.76 o 
   7   3  14     3776.42     4138.39    172.57 o 
   8   3  14    29177.02    27383.02    659.09 o 
  -9   4  14      163.04      256.40    111.26 o 
  -8   4  14      104.09      151.87     99.36 o 
  -7   4  14    22076.79    21714.51    403.41 o 
  -6   4  14     2196.15     2064.17    109.91 o 
  -5   4  14    29650.63    28552.88    356.74 o 
  -4   4  14     4094.24     4170.37    138.55 o 
  -3   4  14     1403.42     1200.09    101.27 o 
  -2   4  14   168362.09   167282.33   2253.98 o 
  -1   4  14     5709.74     5809.42    163.53 o 
   0   4  14   144354.75   146681.27    793.75 o 
   1   4  14     1459.17     1577.09    106.98 o 
   2   4  14     8627.03     8845.11    214.13 o 
   3   4  14    14982.30    14773.80    449.73 o 
   4   4  14      188.04      497.55     78.99 o 
   5   4  14    20426.00    20203.21    373.39 o 
   6   4  14    26583.78    25741.07    484.65 o 
   7   4  14      137.91      334.56     85.12 o 
   8   4  14    13409.84    13451.77    409.51 o 
  -9   5  14     2892.29     3160.41    243.09 o 
  -8   5  14    27198.09    27498.27    570.90 o 
  -7   5  14    28088.78    28377.27    711.70 o 
  -6   5  14     2142.43     2585.84    123.13 o 
  -5   5  14      783.83      780.13     82.28 o 
  -4   5  14     9617.41     9520.77    228.39 o 
  -3   5  14     2671.12     2657.60    125.50 o 
  -2   5  14     1072.70     1132.50    114.19 o 
  -1   5  14      157.55      459.86     70.55 o 
   0   5  14    34714.55    35283.17    477.60 o 
   1   5  14    21872.22    22239.44    336.88 o 
   2   5  14     2757.42     2694.80    135.84 o 
   3   5  14       24.40      158.46     95.87 o 
   4   5  14   107648.41   106648.12    858.56 o 
   5   5  14    59980.11    58796.63    601.61 o 
   6   5  14    22136.33    21561.43    744.27 o 
   7   5  14     5597.35     5419.66    256.70 o 
   8   5  14    26005.29    24889.38    605.29 o 
  -8   6  14     6432.60     6731.19    361.33 o 
  -7   6  14   191699.03   195192.47   4516.46 o 
  -6   6  14     2292.98     2671.15    179.00 o 
  -5   6  14    47498.53    48115.41    755.53 o 
  -4   6  14     3522.69     3119.64    139.88 o 
  -3   6  14      870.15     1568.18    325.82 o 
  -2   6  14      237.99      786.92     92.57 o 
  -1   6  14      452.40      765.51     90.27 o 
   0   6  14     1128.06     1345.42     94.55 o 
   1   6  14     6599.56     7120.55    284.36 o 
   2   6  14     8421.92     8544.48    238.60 o 
   3   6  14    50998.11    49702.63   1045.68 o 
   4   6  14     4204.70     4199.61    193.15 o 
   5   6  14    73030.04    70829.42    945.74 o 
   6   6  14     5009.95     4965.39    193.41 o 
   7   6  14    24522.94    24153.88    460.91 o 
  -8   7  14    15381.05    16070.78    480.56 o 
  -7   7  14     1833.78     2580.53    176.70 o 
  -6   7  14     7487.67     7901.52    233.81 o 
  -5   7  14     3152.23     3159.24    151.20 o 
  -4   7  14      167.30      234.68     76.10 o 
  -3   7  14     1677.51     1553.37    116.98 o 
  -2   7  14    36212.46    36477.76    450.60 o 
  -1   7  14    43608.66    44646.93    464.74 o 
   0   7  14     8193.13     8287.12    201.71 o 
   1   7  14    94893.70    92984.88   1124.02 o 
   2   7  14      124.61      485.13     87.89 o 
   3   7  14    28001.42    28153.85    756.46 o 
   4   7  14    11804.44    11335.18    309.28 o 
   5   7  14    13291.30    13022.36    314.28 o 
   6   7  14     1847.36     1814.31    135.09 o 
   7   7  14        8.16      485.72    107.18 o 
  -8   8  14     1828.09     1520.71    200.48 o 
  -7   8  14    27967.11    28243.77    766.49 o 
  -6   8  14    12922.58    13587.26    348.04 o 
  -5   8  14    14746.62    14613.34    311.32 o 
  -4   8  14    55538.25    55041.95    587.26 o 
  -3   8  14     3654.46     3580.66    172.72 o 
  -2   8  14    90266.55    90626.16   1012.09 o 
  -1   8  14     1166.40     1207.64    103.79 o 
   0   8  14    18820.93    18980.89    304.37 o 
   1   8  14    14160.43    13926.15    404.57 o 
   2   8  14     4912.45     4869.23    190.99 o 
   3   8  14     5378.90     5153.82    197.26 o 
   4   8  14     2370.88     2451.13    237.82 o 
   5   8  14     2303.28     2393.27    146.48 o 
   6   8  14     5540.34     5596.48    224.41 o 
   7   8  14    21128.43    20566.75    432.02 o 
  -7   9  14      535.58      634.66     93.78 o 
  -6   9  14       25.79        0.00     97.92 o 
  -5   9  14      618.91      665.66    101.54 o 
  -4   9  14    48328.37    48012.09    626.71 o 
  -3   9  14      569.27      711.07    103.39 o 
  -2   9  14    75116.67    74268.66    730.50 o 
  -1   9  14    14112.69    13647.85    304.04 o 
   0   9  14     5240.16     4806.95    230.08 o 
   1   9  14     5653.02     5494.47    250.38 o 
   2   9  14    36191.49    35980.02    681.30 o 
   3   9  14    16162.49    15764.51    353.26 o 
   4   9  14     3428.98     3418.78    211.18 o 
   5   9  14     1166.36      887.40    110.18 o 
   6   9  14     3695.22     4187.04    221.17 o 
  -7  10  14     1565.83     2169.23    154.87 o 
  -6  10  14    31836.41    31203.93    545.60 o 
  -5  10  14    20456.46    20368.44    429.58 o 
  -4  10  14    23073.69    23436.72    512.64 o 
  -3  10  14     7676.73     7714.88    297.35 o 
  -2  10  14     2852.61     2400.73    144.16 o 
  -1  10  14     9216.62     8920.87    287.90 o 
   0  10  14       32.55       86.73    107.71 o 
   1  10  14    55612.14    56470.39    708.00 o 
   2  10  14       28.73      179.67     79.39 o 
   3  10  14    33382.08    33407.38    656.49 o 
   4  10  14    18193.15    17224.16    581.91 o 
   5  10  14     4639.57     4568.40    245.55 o 
   6  10  14     3617.67     3389.57    228.68 o 
  -6  11  14     3369.43     3440.05    180.98 o 
  -5  11  14      117.89      310.78     87.38 o 
  -4  11  14      111.33      188.13     89.67 o 
  -3  11  14        5.97        0.00    100.19 o 
  -2  11  14    31911.96    31741.05    554.68 o 
  -1  11  14    18373.31    18259.55    411.63 o 
   0  11  14      150.79      332.93    124.19 o 
   1  11  14    20404.09    20607.17    654.15 o 
   2  11  14     1115.57     1377.19    180.66 o 
   3  11  14   122117.38   123167.12   2004.36 o 
   4  11  14     1996.97     1664.80    201.97 o 
   5  11  14       16.81      118.16    115.39 o 
  -6  12  14    17457.45    17694.26    387.38 o 
  -5  12  14       13.11       63.31     79.84 o 
  -4  12  14    19909.11    19783.02    427.80 o 
  -3  12  14     5509.23     4751.33    212.34 o 
  -2  12  14     2757.24     2980.03    172.85 o 
  -1  12  14     2234.46     2222.92    164.66 o 
   0  12  14     9383.12    10095.98    429.07 o 
   1  12  14     7054.84     7386.94    327.00 o 
   2  12  14    64845.00    59943.80   2264.96 o 
   3  12  14     8576.98     8143.56    266.71 o 
   4  12  14      147.69      298.22    110.77 o 
   5  12  14     4048.87     3712.54    220.66 o 
  -5  13  14      628.71      803.15    123.90 o 
  -4  13  14      193.08      228.33     89.63 o 
  -3  13  14     7407.59     7200.82    261.41 o 
  -2  13  14     5658.66     5756.46    272.35 o 
  -1  13  14       72.39      185.87    102.85 o 
   0  13  14    62163.98    63261.50   1908.46 o 
   1  13  14       55.33      223.04     96.74 o 
   2  13  14     1420.45     1247.60    149.74 o 
   3  13  14     3417.79     3760.88    246.04 o 
   4  13  14    14082.98    14158.61    405.94 o 
  -4  14  14     6336.05     6908.96    309.03 o 
  -3  14  14     1279.95     1105.59    159.37 o 
  -2  14  14     8569.39     9137.85    340.86 o 
  -1  14  14      254.26      587.83    118.47 o 
   0  14  14      949.19     1008.44    171.94 o 
   1  14  14     2231.10     2470.29    178.65 o 
   2  14  14     7531.79     7760.77    342.10 o 
   3  14  14    16266.86    15832.24    600.13 o 
  -2  15  14      461.69      515.05    111.89 o 
  -1  15  14    24040.64    23710.07    533.15 o 
   0  15  14      286.40      168.36    106.96 o 
   1  15  14      153.81      136.47    106.46 o 
  -9   0  15     9210.36     8951.37    389.42 o 
  -7   0  15     3328.52     2844.21    194.64 o 
  -5   0  15    13006.81    12766.55    490.45 o 
  -3   0  15    20469.14    21029.33    447.36 o 
  -1   0  15     1003.60     1204.00    117.90 o 
   1   0  15    34763.33    34565.30    460.08 o 
   3   0  15    68612.01    67476.95   1580.15 o 
   5   0  15     6966.52     7094.28    262.85 o 
   7   0  15      461.66      575.14    108.80 o 
  -9   1  15    12955.50    12870.52    366.10 o 
  -8   1  15    13591.44    13528.42    339.83 o 
  -7   1  15      228.27      298.62     73.91 o 
  -6   1  15     3835.72     3844.51    172.77 o 
  -5   1  15    96054.85    96451.84    702.46 o 
  -4   1  15     4068.54     4110.03    146.46 o 
  -3   1  15    34758.36    34653.84    402.81 o 
  -2   1  15    14185.06    15810.77    370.69 o 
  -1   1  15      595.40      693.35     69.45 o 
   0   1  15    24271.14    25301.86    301.59 o 
   1   1  15    14269.26    13993.61    249.34 o 
   2   1  15     6821.76     6873.92    198.69 o 
   3   1  15    84395.23    82248.45    829.91 o 
   4   1  15     5709.80     5698.74    167.82 o 
   5   1  15     5010.10     5072.20    174.58 o 
   6   1  15       12.06       77.70     65.51 o 
   7   1  15      690.11      773.75     87.02 o 
   8   1  15    20953.59    20782.74    466.16 o 
  -9   2  15     6958.87     6944.63    306.57 o 
  -8   2  15     3298.14     3308.14    179.28 o 
  -7   2  15    35853.62    34851.01    560.30 o 
  -6   2  15      337.50      234.44     61.56 o 
  -5   2  15      904.61     1168.58     95.51 o 
  -4   2  15       20.02      195.20     59.10 o 
  -3   2  15     1891.85     2236.15    125.85 o 
  -2   2  15    26796.63    26986.83    352.00 o 
  -1   2  15    36540.28    37684.95    373.08 o 
   0   2  15    11568.63    12252.66    213.20 o 
   1   2  15      891.83     1476.00    128.36 o 
   2   2  15    59204.96    60248.37    571.27 o 
   3   2  15     8709.21     9315.96    340.27 o 
   4   2  15     8187.67     8396.12    216.49 o 
   5   2  15     9524.42     9047.85    232.72 o 
   6   2  15     3690.85     3872.17    175.38 o 
   7   2  15    20665.09    20445.18    369.76 o 
   8   2  15        4.66      140.62    138.41 o 
  -8   3  15     2703.82     2689.95    162.26 o 
  -7   3  15     2474.21     2559.81    140.86 o 
  -6   3  15    10187.10     9810.95    222.91 o 
  -5   3  15    53224.43    52720.25    524.73 o 
  -4   3  15    67718.36    67021.26    581.29 o 
  -3   3  15      406.19      317.21     63.34 o 
  -2   3  15      625.86      606.42    118.85 o 
  -1   3  15     9903.45    10314.53    200.39 o 
   0   3  15     3071.67     3511.30    133.34 o 
   1   3  15     2105.74     2141.86    143.08 o 
   2   3  15     8837.12     9202.37    286.79 o 
   3   3  15    27421.23    27248.33    406.97 o 
   4   3  15    14625.84    14877.57    293.97 o 
   5   3  15    42412.35    41158.20    486.03 o 
   6   3  15    27329.76    26581.75    569.90 o 
   7   3  15     2074.53     2056.18    135.34 o 
  -8   4  15     9360.47     8868.23    332.97 o 
  -7   4  15    22700.24    22000.21    565.81 o 
  -6   4  15      222.72      256.03     81.41 o 
  -5   4  15    16882.43    16723.99    284.13 o 
  -4   4  15     2104.68     2185.26    111.51 o 
  -3   4  15    12202.95    12054.84    252.49 o 
  -2   4  15     4288.18     4689.72    183.20 o 
  -1   4  15      712.00     1005.32     96.78 o 
   0   4  15     5699.38     6401.94    181.35 o 
   1   4  15    11058.67    10761.75    257.35 o 
   2   4  15     1592.76     1506.89    164.57 o 
   3   4  15     6701.95     6524.43    265.14 o 
   4   4  15     9055.50     9070.45    315.87 o 
   5   4  15    11230.29    11265.58    283.79 o 
   6   4  15    25526.70    25557.89    683.66 o 
   7   4  15    39663.01    38357.51    548.32 o 
  -8   5  15     1139.09     1238.82    152.19 o 
  -7   5  15     6503.04     6587.01    216.88 o 
  -6   5  15    13111.67    12968.03    262.09 o 
  -5   5  15     2686.20     2516.21    122.34 o 
  -4   5  15    28474.67    27985.32    430.69 o 
  -3   5  15      637.51      763.37     84.38 o 
  -2   5  15    28986.21    29088.22    386.28 o 
  -1   5  15     7805.38     7955.91    182.08 o 
   0   5  15     2765.26     3093.66    150.00 o 
   1   5  15      114.99      250.74     68.94 o 
   2   5  15     9447.24     9623.81    339.41 o 
   3   5  15       21.31        1.25     82.33 o 
   4   5  15     3935.58     3628.75    168.29 o 
   5   5  15      116.48      293.83     82.07 o 
   6   5  15    10102.59     9816.53    291.77 o 
   7   5  15     2459.80     2631.21    153.51 o 
  -8   6  15      182.02      307.61    141.65 o 
  -7   6  15    13632.26    14713.04    371.73 o 
  -6   6  15    13925.67    14151.90    285.73 o 
  -5   6  15    25432.38    25042.68    396.97 o 
  -4   6  15    11416.37    11227.13    294.61 o 
  -3   6  15        7.38      104.51     67.56 o 
  -2   6  15     1178.96     1285.51    103.55 o 
  -1   6  15     4010.57     4099.39    138.71 o 
   0   6  15      703.00     1031.95     94.86 o 
   1   6  15     8677.79     9121.54    281.40 o 
   2   6  15    12253.83    11989.14    502.08 o 
   3   6  15    18794.33    18405.13    545.30 o 
   4   6  15    35108.33    35000.29    500.46 o 
   5   6  15        1.84      126.90     80.01 o 
   6   6  15        3.27      175.73     78.80 o 
   7   6  15    47149.74    46905.40    915.96 o 
  -8   7  15     3100.74     3401.47    227.43 o 
  -7   7  15    10588.84    11262.83    332.28 o 
  -6   7  15    16453.86    16350.16    337.75 o 
  -5   7  15      263.18      298.39     79.32 o 
  -4   7  15    49264.55    49664.22    556.33 o 
  -3   7  15     3694.96     3651.22    157.34 o 
  -2   7  15     3280.67     4104.23    258.87 o 
  -1   7  15     1042.66     1621.76    192.18 o 
   0   7  15     2215.35     2373.69    135.26 o 
   1   7  15    48648.27    49765.35   1187.72 o 
   2   7  15     9380.34     9009.05    395.71 o 
   3   7  15     4292.19     4449.06    283.53 o 
   4   7  15    53673.05    51298.98    728.13 o 
   5   7  15     3290.47     3384.41    174.17 o 
   6   7  15     2867.01     2519.91    157.92 o 
   7   7  15    23890.12    23108.58    465.94 o 
  -7   8  15    12859.83    13431.88    363.92 o 
  -6   8  15    18132.02    18256.53    410.71 o 
  -5   8  15        4.41       26.71     83.05 o 
  -4   8  15     8551.19     9109.39    254.36 o 
  -3   8  15     2117.41     2158.11    148.87 o 
  -2   8  15    62863.88    64931.50    689.44 o 
  -1   8  15    29170.98    29461.04    450.69 o 
   0   8  15     2738.37     2914.31    152.75 o 
   1   8  15    38257.20    38341.22    585.94 o 
   2   8  15     4558.33     4268.36    181.25 o 
   3   8  15      379.21      295.04     91.90 o 
   4   8  15        1.42      315.71    103.70 o 
   5   8  15      709.42      572.85    110.97 o 
   6   8  15     6377.50     6252.38    261.29 o 
  -7   9  15       50.14      178.19     92.02 o 
  -6   9  15     9712.98     9741.44    307.17 o 
  -5   9  15     7658.76     7198.09    264.01 o 
  -4   9  15    99094.91   101228.57   1443.73 o 
  -3   9  15    49789.32    50166.61    736.95 o 
  -2   9  15    13600.06    13444.33    320.98 o 
  -1   9  15      147.32      140.03     76.59 o 
   0   9  15     1378.75     1779.25    290.39 o 
   1   9  15       11.91      139.01    105.28 o 
   2   9  15     5108.70     5041.99    201.02 o 
   3   9  15    12422.67    11881.46    355.44 o 
   4   9  15    18734.81    17558.00    478.79 o 
   5   9  15    11316.23    10831.73    338.16 o 
   6   9  15     2907.24     2880.55    189.57 o 
  -6  10  15       95.54      233.64     92.70 o 
  -5  10  15     1146.80     1170.10    120.83 o 
  -4  10  15     2032.60     2387.53    171.06 o 
  -3  10  15     4124.46     4179.61    202.06 o 
  -2  10  15     2346.04     2196.00    142.20 o 
  -1  10  15    27951.12    28218.91    515.73 o 
   0  10  15    14995.47    15829.11    474.16 o 
   1  10  15    59305.80    59651.50   1278.09 o 
   2  10  15    10896.19    10907.78    294.70 o 
   3  10  15    17501.42    17473.05    436.71 o 
   4  10  15      205.90      403.95    106.46 o 
   5  10  15    11561.47    11409.37    390.94 o 
  -6  11  15      329.27      510.09     98.79 o 
  -5  11  15     7971.58     8057.42    258.46 o 
  -4  11  15     9027.71     8977.22    288.32 o 
  -3  11  15    10703.72    10074.93    294.59 o 
  -2  11  15     4045.25     3613.38    203.38 o 
  -1  11  15     1976.52     1844.57    198.83 o 
   0  11  15    10488.24     9794.39    383.02 o 
   1  11  15     4745.80     5117.83    283.50 o 
   2  11  15     2125.28     3167.92    272.66 o 
   3  11  15    18463.11    19493.70    457.79 o 
   4  11  15       97.64       36.34    116.02 o 
   5  11  15       72.14        0.00    141.42 o 
  -5  12  15     6596.46     6546.51    267.62 o 
  -4  12  15    12032.73    12160.84    343.78 o 
  -3  12  15    12747.21    12496.82    339.17 o 
  -2  12  15     4654.97     4460.47    230.29 o 
  -1  12  15      409.92      563.46    152.78 o 
   0  12  15     4960.90     5423.42    293.55 o 
   1  12  15    47236.24    47414.33    817.67 o 
   2  12  15     4250.31     4557.26    335.23 o 
   3  12  15     5614.41     5937.44    303.43 o 
   4  12  15    49460.69    48707.93    982.23 o 
  -4  13  15      390.02      492.00    107.02 o 
  -3  13  15     9563.24     9327.43    330.94 o 
  -2  13  15     2213.66     2675.11    172.25 o 
  -1  13  15      172.31      192.99    150.09 o 
   0  13  15    12713.70    13260.84    393.26 o 
   1  13  15       18.15       40.37     92.39 o 
   2  13  15     2740.01     3094.42    202.11 o 
   3  13  15     6682.53     5873.74    313.09 o 
  -2  14  15    10476.42    10784.22    369.91 o 
  -1  14  15     1567.14     1414.04    147.85 o 
   0  14  15     2519.77     2855.26    201.45 o 
   1  14  15     4324.91     5103.78    253.02 o 
  -8   0  16     8083.33     8098.46    357.66 o 
  -6   0  16    46907.31    46215.00    726.72 o 
  -4   0  16    23072.57    22284.36    483.35 o 
  -2   0  16   408610.44   405634.66   5450.31 o 
   0   0  16    16717.74    16231.87    377.91 o 
   2   0  16    14816.49    14104.96    407.35 o 
   4   0  16    78299.84    76116.05   1034.13 o 
   6   0  16    26472.75    26405.90    704.23 o 
  -8   1  16    34056.00    33229.20    591.90 o 
  -7   1  16     6567.80     6391.63    202.79 o 
  -6   1  16       72.16      421.78     77.79 o 
  -5   1  16    29538.39    30148.98    408.73 o 
  -4   1  16      145.54      211.26     61.41 o 
  -3   1  16     6369.22     6451.00    187.52 o 
  -2   1  16    67407.27    68206.95    587.86 o 
  -1   1  16       17.95      246.19     60.03 o 
   0   1  16      327.17      606.41     65.00 o 
   1   1  16     2913.60     3179.30    142.98 o 
   2   1  16     5432.12     5602.65    189.49 o 
   3   1  16    90113.64    88930.77    808.56 o 
   4   1  16     3616.11     3713.93    161.65 o 
   5   1  16     7051.56     7098.25    236.14 o 
   6   1  16     7472.54     7508.29    250.44 o 
   7   1  16     3498.27     3350.39    185.04 o 
  -8   2  16     4037.29     3862.93    196.83 o 
  -7   2  16    59292.83    58260.00    774.46 o 
  -6   2  16       16.28       95.94     65.82 o 
  -5   2  16    30113.23    29590.88    405.98 o 
  -4   2  16      578.20      708.71     88.29 o 
  -3   2  16     1239.07     1214.11     88.03 o 
  -2   2  16    28643.77    28786.68    377.43 o 
  -1   2  16     2607.93     3145.53    121.10 o 
   0   2  16     3431.11     3604.26    125.11 o 
   1   2  16        0.71      243.18    121.89 o 
   2   2  16     5339.61     5924.20    200.57 o 
   3   2  16      953.44     1262.35    121.94 o 
   4   2  16     1190.70     1385.89    108.52 o 
   5   2  16    14906.79    14394.34    357.38 o 
   6   2  16    68081.78    67327.77    984.86 o 
   7   2  16       61.00      176.97     72.14 o 
  -8   3  16     9350.73     9142.46    292.58 o 
  -7   3  16        5.89      295.73     84.64 o 
  -6   3  16      171.43       59.33     66.99 o 
  -5   3  16    20020.07    19424.84    349.04 o 
  -4   3  16    57196.26    56010.79    790.08 o 
  -3   3  16     6874.22     6856.38    194.59 o 
  -2   3  16     5246.74     5143.04    166.27 o 
  -1   3  16     2739.66     2882.46    116.03 o 
   0   3  16    61948.74    62673.58    503.68 o 
   1   3  16    75546.63    76405.08   1145.91 o 
   2   3  16    30768.90    30990.61    471.65 o 
   3   3  16    35695.64    34601.81    473.45 o 
   4   3  16     6111.96     5981.96    208.38 o 
   5   3  16       66.31      524.56    117.09 o 
   6   3  16     1890.69     1984.76    138.57 o 
   7   3  16      670.41      790.08     95.92 o 
  -8   4  16    42426.20    42301.34    937.95 o 
  -7   4  16    25755.86    25137.63    414.07 o 
  -6   4  16    12111.65    11225.84    247.37 o 
  -5   4  16      387.14      339.68     71.13 o 
  -4   4  16    10414.62    10482.50    231.05 o 
  -3   4  16    22716.50    22960.68    327.80 o 
  -2   4  16     5994.62     6174.65    285.84 o 
  -1   4  16    22935.27    22805.49    527.16 o 
   0   4  16    21358.24    22037.13    376.49 o 
   1   4  16        9.30      144.37     74.71 o 
   2   4  16      366.90      402.66    128.21 o 
   3   4  16     2548.56     2256.95    168.09 o 
   4   4  16     2641.25     2760.79    147.89 o 
   5   4  16      386.08      628.46     84.53 o 
   6   4  16     3078.14     3182.37    161.62 o 
   7   4  16     1472.13     1765.02    154.47 o 
  -7   5  16     6555.03     6680.48    222.46 o 
  -6   5  16     1212.62     1154.10    120.95 o 
  -5   5  16      972.10     1104.22    100.21 o 
  -4   5  16   110154.02   106738.44    929.09 o 
  -3   5  16     3488.96     3877.85    160.34 o 
  -2   5  16    33773.46    34400.09    433.77 o 
  -1   5  16    36408.13    36333.25    418.97 o 
   0   5  16    25039.53    24729.70    357.80 o 
   1   5  16     3394.06     3741.38    188.74 o 
   2   5  16    27722.29    27395.87    579.12 o 
   3   5  16    12102.79    11707.38    349.39 o 
   4   5  16      866.30      784.74     92.79 o 
   5   5  16    26013.00    25383.42    444.89 o 
   6   5  16    35074.15    33856.25    872.68 o 
  -7   6  16        0.88      527.04    121.58 o 
  -6   6  16     1198.60     1442.57    129.22 o 
  -5   6  16    68027.40    67110.84   1062.99 o 
  -4   6  16      116.60      171.17     91.74 o 
  -3   6  16    39972.27    39651.23    487.34 o 
  -2   6  16    21194.40    20907.51    349.12 o 
  -1   6  16    68606.74    68355.59    838.89 o 
   0   6  16      157.96      304.21     76.52 o 
   1   6  16      641.01      994.59    119.40 o 
   2   6  16    10360.99    10769.98    377.78 o 
   3   6  16      206.26      450.02    166.59 o 
   4   6  16     8390.55     8366.50    259.15 o 
   5   6  16      591.62      847.23     99.96 o 
   6   6  16     2486.58     2249.22    151.63 o 
  -7   7  16    32674.06    34092.11    715.11 o 
  -6   7  16      841.95     1053.75    102.75 o 
  -5   7  16     1475.37     1472.34    121.47 o 
  -4   7  16       39.36      108.64    122.78 o 
  -3   7  16    23028.84    23181.91    384.27 o 
  -2   7  16     5476.24     5541.03    193.32 o 
  -1   7  16    46343.67    46455.06    565.68 o 
   0   7  16     1713.10     2177.56    158.43 o 
   1   7  16    40399.80    40813.32    712.07 o 
   2   7  16    10876.49    10878.10    381.33 o 
   3   7  16     9651.26     9453.59    325.44 o 
   4   7  16    10384.08    10133.53    290.99 o 
   5   7  16    21582.96    21434.47    424.65 o 
   6   7  16     9111.70     8406.12    307.24 o 
  -6   8  16    10084.29    10577.12    321.16 o 
  -5   8  16     1950.66     2250.77    144.15 o 
  -4   8  16    34277.73    32955.55    478.56 o 
  -3   8  16      159.52      222.54     83.43 o 
  -2   8  16    13039.43    12728.14    349.14 o 
  -1   8  16     5559.32     5423.13    207.30 o 
   0   8  16    41700.14    42448.49    896.54 o 
   1   8  16     1846.51     1747.26    140.57 o 
   2   8  16    16445.14    15500.57    448.56 o 
   3   8  16        6.71      208.43     97.32 o 
   4   8  16    20857.96    20760.28    446.49 o 
   5   8  16    31976.91    32027.47    523.90 o 
  -6   9  16      613.29      610.93    106.54 o 
  -5   9  16    11482.49    11779.51    335.61 o 
  -4   9  16    13219.56    13864.10    357.00 o 
  -3   9  16     2382.60     2528.91    160.82 o 
  -2   9  16    24216.30    23736.12    433.82 o 
  -1   9  16    22501.07    22363.55    529.82 o 
   0   9  16    84739.32    88481.23   1120.34 o 
   1   9  16      142.87      100.00    127.02 o 
   2   9  16    44452.66    44833.11   1320.42 o 
   3   9  16     7553.30     6863.00    295.30 o 
   4   9  16    12760.03    13155.78    587.32 o 
   5   9  16     1662.68     2182.32    254.51 o 
  -5  10  16     5506.48     5271.66    235.62 o 
  -4  10  16     6006.47     5893.98    240.79 o 
  -3  10  16      192.65      272.22     87.83 o 
  -2  10  16      166.26      180.87     90.73 o 
  -1  10  16    69764.48    72105.16   1029.70 o 
   0  10  16      567.42      995.10    173.86 o 
   1  10  16    10497.07    11171.99    406.44 o 
   2  10  16     1787.15     1903.93    157.79 o 
   3  10  16     9965.93    10186.09    340.63 o 
   4  10  16    31543.08    31060.36    683.98 o 
  -5  11  16    36662.19    36169.01    788.37 o 
  -4  11  16      147.42      218.93     94.30 o 
  -3  11  16     2441.10     2511.38    164.83 o 
  -2  11  16    24891.13    24112.97    506.84 o 
  -1  11  16       61.87       82.82    131.10 o 
   0  11  16       94.25      226.24    113.58 o 
   1  11  16     3355.75     3322.89    237.64 o 
   2  11  16     2679.00     3218.81    237.51 o 
   3  11  16     5190.38     5571.11    486.67 o 
   4  11  16    30866.64    29328.48    869.09 o 
  -4  12  16      419.57      473.82    109.49 o 
  -3  12  16       35.53      130.39    144.76 o 
  -2  12  16    33180.13    32767.73    722.29 o 
  -1  12  16     1109.95     1082.70    153.36 o 
   0  12  16      578.98      709.75    209.98 o 
   1  12  16      453.09      576.69    126.03 o 
   2  12  16      492.98      822.36    144.76 o 
  -2  13  16    59610.30    60226.72    858.41 o 
  -1  13  16     2990.63     2539.31    187.41 o 
   0  13  16      453.79      300.34    105.10 o 
   1  13  16     6551.04     7199.43    299.58 o 
  -7   0  17        6.75       47.71    155.82 o 
  -5   0  17    25338.06    25957.39    556.05 o 
  -3   0  17      263.51      165.45     83.06 o 
  -1   0  17    27650.47    27771.73    524.72 o 
   1   0  17    72434.98    71255.06    916.83 o 
   3   0  17    53593.81    52264.02    828.11 o 
   5   0  17     6582.45     6389.77    327.43 o 
  -7   1  17     2695.94     2878.95    138.46 o 
  -6   1  17     1225.90     1575.36    158.48 o 
  -5   1  17    70464.80    69631.25    821.03 o 
  -4   1  17     8293.79     7933.33    214.98 o 
  -3   1  17     2537.85     2361.62    121.40 o 
  -2   1  17       27.41      395.48     76.54 o 
  -1   1  17     1686.54     1484.08     91.43 o 
   0   1  17     1435.92     1982.00    127.19 o 
   1   1  17    23172.42    22845.94    371.21 o 
   2   1  17    20501.24    20317.31    357.02 o 
   3   1  17     3011.16     3512.95    170.32 o 
   4   1  17    15133.33    14988.60    335.24 o 
   5   1  17     9626.93     9371.56    279.04 o 
   6   1  17    24792.19    24470.52    452.53 o 
  -7   2  17     2392.56     2756.61    155.41 o 
  -6   2  17    22832.00    22364.96    375.69 o 
  -5   2  17      920.38     1148.73    116.27 o 
  -4   2  17     6531.51     6442.76    239.50 o 
  -3   2  17     4908.25     4420.94    168.76 o 
  -2   2  17    10340.17    10574.43    218.41 o 
  -1   2  17    32366.77    32742.05    374.23 o 
   0   2  17    18508.23    19294.21    321.00 o 
   1   2  17    77315.63    76776.41    833.10 o 
   2   2  17     8809.29     8829.56    241.57 o 
   3   2  17     7437.95     7183.39    245.17 o 
   4   2  17    22315.13    21857.25    400.14 o 
   5   2  17    19354.97    18601.23    414.20 o 
   6   2  17     5472.60     5677.85    229.23 o 
  -7   3  17    12764.18    12407.76    302.66 o 
  -6   3  17       77.64        0.00     71.84 o 
  -5   3  17     1955.31     2061.94    118.28 o 
  -4   3  17    29222.26    29628.33    520.67 o 
  -3   3  17    16017.41    16082.52    302.99 o 
  -2   3  17    23234.35    22995.24    320.35 o 
  -1   3  17    25264.81    25655.38    336.01 o 
   0   3  17    16875.86    17216.46    310.18 o 
   1   3  17    23045.87    23698.23    420.85 o 
   2   3  17    10631.13    11130.39    299.17 o 
   3   3  17     4070.60     4094.90    194.90 o 
   4   3  17     7966.90     7299.12    236.96 o 
   5   3  17    20888.97    20565.50    475.76 o 
   6   3  17     8694.43     8197.33    271.35 o 
  -7   4  17     1328.15     1318.28    118.16 o 
  -6   4  17     7019.36     6848.85    277.05 o 
  -5   4  17     4758.11     4670.50    169.35 o 
  -4   4  17    17607.58    18204.07    310.79 o 
  -3   4  17     7863.65     8455.56    213.13 o 
  -2   4  17     3023.29     3001.76    130.68 o 
  -1   4  17    72871.01    74215.97    888.74 o 
   0   4  17    12833.51    12856.40    301.42 o 
   1   4  17     1170.31     1479.00    180.15 o 
   2   4  17    36371.59    36469.81    686.24 o 
   3   4  17     1594.11     1701.29    129.18 o 
   4   4  17     2977.22     2782.21    154.58 o 
   5   4  17    15870.32    15796.51    357.50 o 
   6   4  17     6447.56     6223.52    241.04 o 
  -7   5  17      299.35      517.85     90.90 o 
  -6   5  17    10160.67    10208.70    251.22 o 
  -5   5  17     7579.16     8207.55    221.72 o 
  -4   5  17    45341.16    44892.54    582.79 o 
  -3   5  17      290.03      456.81     77.85 o 
  -2   5  17     2137.45     2651.77    143.09 o 
  -1   5  17     3464.38     3649.49    138.31 o 
   0   5  17     3861.27     3910.80    155.02 o 
   1   5  17    44489.60    45093.68    968.17 o 
   2   5  17     9487.01    10014.28    525.37 o 
   3   5  17    18415.61    18038.99    404.62 o 
   4   5  17      180.35      290.21     95.98 o 
   5   5  17     8242.21     7721.32    321.73 o 
   6   5  17       36.60       66.84    115.87 o 
  -6   6  17     8798.67     8749.38    237.00 o 
  -5   6  17     9972.99    10565.69    253.69 o 
  -4   6  17    13080.42    12543.16    293.30 o 
  -3   6  17    11206.15    10676.90    265.26 o 
  -2   6  17     2494.87     2366.27    135.08 o 
  -1   6  17    18539.51    18619.06    374.47 o 
   0   6  17     3961.80     3736.52    194.62 o 
   1   6  17     1074.91     1119.40    118.68 o 
   2   6  17   146313.97   149538.16   2264.22 o 
   3   6  17    10468.36    10085.99    450.92 o 
   4   6  17     1967.85     2148.98    162.17 o 
   5   6  17      160.68      184.41    109.85 o 
  -6   7  17       33.40      236.87     75.77 o 
  -5   7  17     8609.50     8708.67    256.98 o 
  -4   7  17    12700.50    12272.63    294.17 o 
  -3   7  17       35.74      195.97     77.89 o 
  -2   7  17      862.35      720.91     94.07 o 
  -1   7  17    32530.67    33387.16    569.07 o 
   0   7  17     2211.56     2450.09    253.77 o 
   1   7  17     8951.68     9197.12    301.93 o 
   2   7  17        0.06       14.06    112.23 o 
   3   7  17     8860.31     8760.13    324.49 o 
   4   7  17    16825.89    16388.81    409.08 o 
   5   7  17     8977.17     8658.07    283.65 o 
  -6   8  17     1250.47     1322.20    137.80 o 
  -5   8  17      973.70     1090.87    115.43 o 
  -4   8  17     2310.39     2411.06    158.98 o 
  -3   8  17     4300.96     4681.43    210.06 o 
  -2   8  17     1566.54     1427.79    125.09 o 
  -1   8  17      774.11      734.91    131.67 o 
   0   8  17    59926.75    62053.26    996.55 o 
   1   8  17      106.61      279.67    110.52 o 
   2   8  17    63086.44    61773.79   1244.33 o 
   3   8  17     2952.16     2658.33    187.64 o 
   4   8  17    33541.21    32661.72    629.06 o 
  -5   9  17     8004.92     8610.37    384.61 o 
  -4   9  17     9165.96     9535.65    306.01 o 
  -3   9  17    32668.06    32516.62    533.39 o 
  -2   9  17     9209.19     9288.08    281.51 o 
  -1   9  17     4212.29     4543.11    278.11 o 
   0   9  17     2998.10     3707.08    261.65 o 
   1   9  17    25733.73    27172.43    707.80 o 
   2   9  17      599.27      819.61    147.21 o 
   3   9  17     2743.24     2709.90    189.15 o 
   4   9  17     3376.66     3301.12    233.28 o 
  -4  10  17     8257.33     8286.82    288.58 o 
  -3  10  17      137.08      224.45     87.46 o 
  -2  10  17      165.24      617.34    103.30 o 
  -1  10  17     1597.87     1929.10    200.72 o 
   0  10  17     4565.98     4876.65    381.79 o 
   1  10  17      112.41      276.93    152.46 o 
   2  10  17      928.51     1076.26    211.34 o 
   3  10  17    28747.56    29199.39    670.95 o 
  -3  11  17      171.94      329.72     96.56 o 
  -2  11  17      450.94      801.65    164.37 o 
  -1  11  17     7400.72     7933.20    366.71 o 
   0  11  17       54.02        0.00    141.39 o 
   1  11  17     1168.54     1202.91    162.79 o 
   2  11  17     5657.49     6084.02    405.32 o 
  -1  12  17     2319.94     2375.10    220.85 o 
   0  12  17       54.98      173.85    123.22 o 
  -6   0  18     1301.64     1214.16    150.17 o 
  -4   0  18      773.11      943.35    123.17 o 
  -2   0  18    72116.78    72130.71   1133.07 o 
   0   0  18    14533.14    14568.83    432.54 o 
   2   0  18      518.34      282.06    104.88 o 
   4   0  18       67.82      318.02    153.14 o 
  -7   1  18     9263.23     9311.09    268.84 o 
  -6   1  18    18128.19    17660.12    342.34 o 
  -5   1  18    13388.29    13531.08    295.86 o 
  -4   1  18     1696.27     1606.30    105.82 o 
  -3   1  18     1920.14     2044.62    122.85 o 
  -2   1  18     6814.79     6628.27    196.45 o 
  -1   1  18    10987.84    11078.16    227.74 o 
   0   1  18    48072.00    48520.73    598.50 o 
   1   1  18    15329.80    15357.03    318.07 o 
   2   1  18     7008.65     7272.33    227.11 o 
   3   1  18     1192.87     1578.17    129.42 o 
   4   1  18    61593.59    59516.58    857.17 o 
   5   1  18    16542.64    16017.23    367.99 o 
  -6   2  18     4898.63     4666.54    172.60 o 
  -5   2  18    17496.43    17026.69    329.14 o 
  -4   2  18      419.03      633.64     90.35 o 
  -3   2  18     1800.48     1643.89    109.40 o 
  -2   2  18    37135.79    36438.42    444.42 o 
  -1   2  18      370.88      814.35    135.50 o 
   0   2  18     2826.51     3266.74    175.73 o 
   1   2  18    23608.97    24426.86    402.12 o 
   2   2  18     9281.62     9369.18    257.60 o 
   3   2  18     2845.47     2911.38    171.72 o 
   4   2  18      664.05      901.03    129.46 o 
   5   2  18      154.27      311.51     98.61 o 
  -6   3  18     1186.33     1185.90     96.18 o 
  -5   3  18    11408.11    11442.93    258.57 o 
  -4   3  18    21480.20    20931.67    363.09 o 
  -3   3  18     6875.87     6890.70    212.15 o 
  -2   3  18     4875.31     5282.00    182.92 o 
  -1   3  18     5757.94     6247.24    199.85 o 
   0   3  18     9715.30     9909.09    282.30 o 
   1   3  18    12170.91    12094.64    312.50 o 
   2   3  18      521.05      711.24    151.27 o 
   3   3  18     1106.01     1320.76    125.12 o 
   4   3  18    24674.95    24599.74    438.40 o 
   5   3  18    14231.60    14088.18    408.11 o 
  -6   4  18     2025.57     1768.71    122.37 o 
  -5   4  18    11036.35    11028.24    255.31 o 
  -4   4  18    24299.27    24305.07    367.27 o 
  -3   4  18    36664.54    36448.13    486.79 o 
  -2   4  18    11192.00    11309.24    244.14 o 
  -1   4  18     9602.96    10961.04    333.31 o 
   0   4  18      128.37      154.77     88.72 o 
   1   4  18      306.80      226.48     91.20 o 
   2   4  18    76453.25    76341.66    880.76 o 
   3   4  18     9245.59    10023.73    303.91 o 
   4   4  18    28106.50    27278.96    477.66 o 
   5   4  18     3030.32     3022.01    175.48 o 
  -6   5  18     1729.84     2099.46    127.72 o 
  -5   5  18      538.36      734.84     89.71 o 
  -4   5  18    17581.29    17515.51    318.64 o 
  -3   5  18     9190.62    10054.19    241.93 o 
  -2   5  18    62804.00    62289.36    704.02 o 
  -1   5  18    35409.36    35583.38    565.24 o 
   0   5  18       73.88      242.02    128.57 o 
   1   5  18     8396.39     8565.18    349.69 o 
   2   5  18     5482.72     6177.49    315.65 o 
   3   5  18    52460.42    52730.67    783.14 o 
   4   5  18    26154.97    24981.59    453.02 o 
   5   5  18    22648.07    22704.67    445.30 o 
  -5   6  18      454.69      899.54     99.04 o 
  -4   6  18      558.43      825.91     86.45 o 
  -3   6  18      300.43      273.28     83.11 o 
  -2   6  18     2352.14     2397.58    137.98 o 
  -1   6  18    43543.63    43573.60    583.28 o 
   0   6  18     1263.23     1597.85    172.77 o 
   1   6  18     4072.41     4277.76    255.66 o 
   2   6  18     9539.96    10313.52    513.94 o 
   3   6  18     3680.84     4117.80    265.48 o 
   4   6  18    31288.16    31568.01    633.14 o 
  -5   7  18    11942.43    13035.19    295.08 o 
  -4   7  18      391.41      327.33     78.97 o 
  -3   7  18    10831.95    10300.65    273.98 o 
  -2   7  18     7276.50     7062.21    243.92 o 
  -1   7  18     1168.71      999.95    241.89 o 
   0   7  18    11864.14    12137.54    428.01 o 
   1   7  18      857.38      813.21    135.53 o 
   2   7  18      392.27      264.79    170.77 o 
   3   7  18    27419.98    26379.21    643.56 o 
   4   7  18     7118.86     6803.99    276.51 o 
  -4   8  18    12890.84    12993.20    353.48 o 
  -3   8  18    10062.63    10100.75    304.88 o 
  -2   8  18     9313.86     9630.94    289.83 o 
  -1   8  18     4769.57     4870.21    287.58 o 
   0   8  18       31.74      297.23    136.86 o 
   1   8  18     2854.62     2839.98    281.84 o 
   2   8  18    17949.93    18648.26    564.97 o 
   3   8  18     7383.19     7197.47    344.24 o 
  -4   9  18    46718.69    47198.90    672.34 o 
  -3   9  18      642.80      981.34    120.92 o 
  -2   9  18     3308.58     3328.98    207.40 o 
  -1   9  18      481.17      422.44    144.59 o 
   0   9  18       13.90      271.30    123.07 o 
   1   9  18     4363.41     4404.00    276.70 o 
   2   9  18     2074.98     2136.02    271.05 o 
   3   9  18      159.45      239.28    111.86 o 
  -2  10  18     2577.98     2990.44    248.41 o 
  -1  10  18     1122.44     1608.04    241.38 o 
   0  10  18     9516.19     9503.66    449.59 o 
   1  10  18    21981.27    23201.28    603.47 o 
  -5   0  19    41829.51    42947.10    797.51 o 
  -3   0  19    27826.78    27705.65    588.00 o 
  -1   0  19    12669.43    13508.95    419.16 o 
   1   0  19      495.52      706.75    151.82 o 
   3   0  19      154.33      380.85    166.68 o 
  -6   1  19      527.04      501.58    115.94 o 
  -5   1  19     1176.20     1362.95    114.33 o 
  -4   1  19     7519.38     7271.43    262.34 o 
  -3   1  19    23833.45    23028.57    380.26 o 
  -2   1  19     2853.66     2810.58    128.15 o 
  -1   1  19       73.38      135.36     72.47 o 
   0   1  19     3280.85     4383.72    189.93 o 
   1   1  19    68854.87    68408.23    683.10 o 
   2   1  19     5581.81     5610.47    211.66 o 
   3   1  19     6704.27     6384.45    229.13 o 
   4   1  19    10765.42    11072.45    332.28 o 
  -5   2  19     9109.34     8741.35    249.41 o 
  -4   2  19    43858.99    43954.15    533.63 o 
  -3   2  19    11025.04    10978.73    266.14 o 
  -2   2  19       42.02      364.95     76.29 o 
  -1   2  19     7516.62     7423.71    217.66 o 
   0   2  19    34370.05    35429.27    551.97 o 
   1   2  19    19806.54    20182.07    379.40 o 
   2   2  19    23823.33    24485.92    424.68 o 
   3   2  19    11950.32    11367.91    324.41 o 
   4   2  19    16403.54    16202.12    396.50 o 
  -5   3  19      615.87      453.77     72.05 o 
  -4   3  19     2591.15     2808.16    140.28 o 
  -3   3  19     6250.86     6516.44    212.17 o 
  -2   3  19     5269.44     5771.99    199.51 o 
  -1   3  19     6388.50     6931.87    227.15 o 
   0   3  19     5245.65     5551.39    222.00 o 
   1   3  19      576.66      628.97    106.45 o 
   2   3  19     3774.62     3834.32    199.24 o 
   3   3  19       25.91      127.49     89.67 o 
   4   3  19    48050.36    46375.11    759.30 o 
  -5   4  19     3841.74     3487.13    154.68 o 
  -4   4  19      102.96       95.15     72.31 o 
  -3   4  19    52232.63    52123.57    583.94 o 
  -2   4  19     6920.22     7528.64    209.64 o 
  -1   4  19    50492.65    50621.41    732.45 o 
   0   4  19     1145.87      998.36    110.99 o 
   1   4  19     4772.55     4895.02    245.25 o 
   2   4  19    40578.29    40847.38    607.73 o 
   3   4  19      270.20      339.01    113.90 o 
   4   4  19      457.16      943.35    136.01 o 
  -5   5  19    10185.95     9908.88    253.99 o 
  -4   5  19        0.19      100.89     98.61 o 
  -3   5  19    11488.09    11332.16    261.14 o 
  -2   5  19     8723.30     9143.19    258.56 o 
  -1   5  19    18093.77    19466.23    382.02 o 
   0   5  19    39208.01    39744.98    676.77 o 
   1   5  19      525.95      841.57    119.82 o 
   2   5  19     5268.68     5308.78    304.96 o 
   3   5  19    11179.52    12207.19    353.40 o 
  -4   6  19      150.06       95.74     75.95 o 
  -3   6  19     1109.01      950.23    102.34 o 
  -2   6  19      181.73       82.75     78.71 o 
  -1   6  19     8169.77     8247.21    360.83 o 
   0   6  19     5392.81     5447.60    375.58 o 
   1   6  19    12352.94    12375.43    431.36 o 
   2   6  19     7148.45     7449.89    347.73 o 
   3   6  19     3622.33     3756.02    234.92 o 
  -4   7  19     3567.75     3437.35    159.28 o 
  -3   7  19     8875.63     8886.57    265.44 o 
  -2   7  19     3471.67     3980.42    225.11 o 
  -1   7  19    21216.66    21437.61    582.74 o 
   0   7  19     1605.71     1399.70    178.19 o 
   1   7  19      395.25      528.33    190.76 o 
   2   7  19    21013.07    19704.91    561.53 o 
  -3   8  19    17247.18    17827.24    412.48 o 
  -2   8  19      270.96      403.62    140.21 o 
  -1   8  19     9598.66     9897.17    411.67 o 
   0   8  19      407.75      449.78    136.06 o 
   1   8  19     8882.34     8592.02    481.52 o 
   2   8  19     7674.75     7675.72    361.59 o 
  -1   9  19    53394.39    56869.45    969.83 o 
   0   9  19     3502.33     3793.86    266.99 o 
  -4   0  20     6263.77     6440.71    536.00 o 
  -2   0  20      833.03      617.34    113.92 o 
   0   0  20    52395.10    52346.97    860.31 o 
   2   0  20     1658.39     1772.12    193.06 o 
  -4   1  20    56854.96    57298.68    996.42 o 
  -3   1  20    14199.31    15216.46    322.44 o 
  -2   1  20        2.97       95.23     65.55 o 
  -1   1  20     2640.69     3131.37    184.70 o 
   0   1  20     4649.20     4528.39    191.71 o 
   1   1  20     5492.81     6474.75    230.89 o 
   2   1  20    10035.61    10531.08    321.11 o 
   3   1  20       21.78      276.70    104.11 o 
  -4   2  20      799.80     1102.39    120.60 o 
  -3   2  20     4632.84     4528.80    186.53 o 
  -2   2  20    22308.38    21589.75    514.81 o 
  -1   2  20    17873.02    18673.66    397.59 o 
   0   2  20     6996.44     7586.31    263.36 o 
   1   2  20      626.85      971.58    104.81 o 
   2   2  20     2558.74     2743.94    169.06 o 
   3   2  20     1664.50     1715.28    150.84 o 
  -4   3  20    15688.73    15409.91    307.91 o 
  -3   3  20    10465.44    10873.56    278.64 o 
  -2   3  20    29529.60    29350.25    498.25 o 
  -1   3  20     7397.84     7983.14    307.89 o 
   0   3  20     1202.53     1178.02    121.05 o 
   1   3  20     3826.12     3916.57    218.80 o 
   2   3  20      122.17      167.99    100.49 o 
   3   3  20     1227.96     1308.34    138.53 o 
  -4   4  20     6727.22     6830.34    221.70 o 
  -3   4  20    12296.13    12012.70    272.18 o 
  -2   4  20     2359.66     2363.89    143.87 o 
  -1   4  20     4525.52     4855.39    217.70 o 
   0   4  20     1412.53     1634.51    135.20 o 
   1   4  20    27625.06    28013.36    561.03 o 
   2   4  20      419.75      525.29    118.09 o 
  -3   5  20     5690.30     5577.30    193.31 o 
  -2   5  20     1723.88     1514.00    116.80 o 
  -1   5  20       99.02      214.47    105.62 o 
   0   5  20      372.52      963.19    234.58 o 
   1   5  20      702.86      742.25    126.38 o 
   2   5  20      858.53     1002.82    122.11 o 
  -2   6  20     2849.10     2551.15    150.74 o 
  -1   6  20     7071.87     7053.83    298.07 o 
   0   6  20    12588.48    13133.82    619.08 o 
   1   6  20      846.47     1051.34    168.14 o 
  -1   0  21    22392.75    23106.17    589.29 o 
   1   0  21     1836.20     1594.93    184.64 o 
  -2   1  21     1895.96     2384.30    191.17 o 
  -1   1  21    58862.57    60483.11    668.20 o 
   0   1  21      394.30      471.50     87.43 o 
   1   1  21     8679.81     8859.49    272.18 o 
  -2   2  21     4116.68     4773.17    329.52 o 
  -1   2  21    48291.48    49282.71    749.78 o 
   0   2  21      602.65      515.63     91.11 o 
  -1   3  21      297.81      426.44    138.79 o 
   0   3  21       77.94       73.94     86.03 o 
                                                 
